# Supplementary material for: Identification of a disulfidptosis-related lncRNA signature for the prognostic and immune landscape prediction in head and neck squamous cell carcinoma
Source: Discov Oncol. 2024 Mar 14;15:75. doi: 10.1007/s12672-024-00932-2 (PMC10940567; doi:10.1007/s12672-024-00932-2)
Supplement: Supplementary file 2 — Additional file2 (XLS 1332 KB) [file 12672_2024_932_MOESM2_ESM.xls]

## Sheet: disulfidptosisLncExp
ID	TCGA-CV-6961-11A-01R-1915-07	TCGA-CV-6936-11A-01R-1915-07	TCGA-CV-7425-11A-01R-2081-07	TCGA-CV-6959-11A-01R-1915-07	TCGA-CV-6955-11A-01R-2016-07	TCGA-CV-7242-11A-01R-2016-07	TCGA-CV-7178-11A-01R-2016-07	TCGA-CV-6960-11A-01R-2016-07	TCGA-WA-A7GZ-11A-11R-A34R-07	TCGA-CV-6938-11A-01R-1915-07	TCGA-CV-7437-11A-01R-2132-07	TCGA-H7-A6C4-11A-21R-A466-07	TCGA-CV-7432-11A-01R-2132-07	TCGA-CV-6956-11A-01R-2016-07	TCGA-CV-7097-11A-01R-2016-07	TCGA-HD-8635-11A-01R-2403-07	TCGA-CV-7183-11A-01R-2016-07	TCGA-CV-7250-11A-01R-2016-07	TCGA-HD-A6HZ-11A-11R-A31N-07	TCGA-CV-6962-11A-01R-1915-07	TCGA-CV-7235-11A-01R-2016-07	TCGA-H7-A6C5-11A-11R-A30B-07	TCGA-CV-7177-11A-01R-2016-07	TCGA-CV-7416-11A-01R-2081-07	TCGA-CV-7406-11A-01R-2081-07	TCGA-CV-6934-11A-01R-1915-07	TCGA-CV-7238-11A-01R-2016-07	TCGA-CV-6933-11A-01R-1915-07	TCGA-CV-7434-11A-01R-2132-07	TCGA-CV-6943-11A-01R-1915-07	TCGA-CV-7255-11A-01R-2016-07	TCGA-CV-7423-11A-01R-2081-07	TCGA-CV-6939-11A-01R-1915-07	TCGA-HD-A6I0-11A-11R-A31N-07	TCGA-CV-7252-11A-01R-2016-07	TCGA-CV-7438-11A-01R-2132-07	TCGA-CV-7091-11A-01R-2016-07	TCGA-CV-7103-11A-01R-2016-07	TCGA-CV-7245-11A-01R-2016-07	TCGA-CV-7440-11A-01R-2187-07	TCGA-CV-7261-11A-01R-2016-07	TCGA-CV-6935-11A-01R-1915-07	TCGA-CV-7101-11A-01R-2016-07	TCGA-CV-7424-11A-01R-2081-07	TCGA-CV-A463-01A-11R-A266-07	TCGA-CV-7102-01A-11R-2016-07	TCGA-BA-A6DL-01A-21R-A30B-07	TCGA-CR-6471-01A-11R-1873-07	TCGA-CQ-A4CE-01A-11R-A266-07
AC087239.1	0	0.2342	0	0.2316	0.385	0.0744	0.235	0.2436	0.399	0.5436	0.0613	0.7338	0.2723	0	0.4674	0.1286	0.0806	0	0.7642	0.1429	0.4612	0.7063	0.0813	0.0714	0.1397	0	0.209	0.1125	0.4079	0	1.0254	0.3036	0.0834	1.3699	0.0861	0	0.2126	0	0.3035	0.3088	0.1469	0	0	0	0.434	0.4275	0.5273	0	0.4646
TMED2-DT	0.0777	0.0809	0.0724	0.084	0.2181	0.0874	0.3004	0.1262	0.2826	0.2404	0.1523	0.057	0.3386	0.0955	0.2325	0.1777	0.0445	0.1682	0.3432	0.1184	0.1721	0.3834	0.118	0.1382	0.1641	0.2401	0.1444	0.1321	0.2592	0.0959	0.1353	0.1206	0.0807	0.2445	0.1785	0.0888	0.0514	0.1658	0.1468	0.1227	0.0913	0.0931	0.1634	0.1539	0.1349	0.2954	0.4129	0.0836	0.5778
AL353708.3	0	0.0903	0.2164	0.1674	0.1336	0.2582	0.2718	0.1409	0.3462	0.2515	0.1417	0.2652	0.3674	0.4798	0.2703	0.2976	0.0466	0.1173	0.221	0.2892	0.2134	0.4085	0.3292	0.1652	0.0808	0.0935	0.1612	0.0651	0.1415	0.0944	0.0539	0.0439	0.0483	0.2641	0.0996	0.1395	0.0615	0.1388	0.3072	0.0447	0.1274	0.082	0	0.1486	0.3765	0.1236	0.5591	0.1077	0.7524
DLG5-AS1	0.3238	0.274	0.1751	0.3116	0.5764	0.3307	1.3745	0.3989	0.4434	1.1955	0.6018	0.4935	0.8705	0.5822	0.9185	0.4815	0.0566	0.2373	1.5196	0.5682	0.7769	1.1331	0.2853	0.2673	0.5882	2.5337	0.6193	0.3158	0.916	0.3055	0.6542	0.4972	0.3904	1.3354	0.4834	0.4513	0.8705	0.3182	0.9585	0.5057	0.3952	0.2323	0.4197	0.3406	0.3046	0.8001	0.9252	0.2614	0.2174
AL133243.2	0.4579	0.6887	0.6337	1.0012	0.9781	0.9976	1.0781	1.6329	1.0208	0.8824	0.6268	0.5178	1.2809	1.6263	0.9566	0.8624	0.3413	0.8232	0.3146	0.6049	0.4557	1.6735	1.0615	0.9577	0.345	1.7967	0.6146	0.2778	1.2377	0.8928	1.5789	1.1517	0.5889	0.5237	1.1242	0.9075	0.7503	0.9882	1.0976	0.8445	0.9848	0.5004	0.7194	1.36	0.6126	1.1314	3.4421	0.8872	0.9181
LYRM4-AS1	1.6557	1.7433	1.3863	1.705	1.7477	1.6066	0.7785	3.3767	1.1015	2.8148	1.5406	0.5627	0.6347	1.1083	0.9864	2.2883	1.2063	1.0952	0.4844	1.4723	0.6451	0.9904	1.7756	1.2881	0.5741	1.1305	0.7009	0.0897	0.6606	2.083	1.7842	1.9091	0.2969	0.5743	1.8276	1.7356	0.4565	2.4936	1.5918	1.7429	1.6581	1.9141	1.4609	2.417	1.571	2.0325	0.5499	1.8509	1.6532
AC016773.1	0	0.0951	0.0608	0.0941	0.0626	0.0907	0.1432	0.0495	0.3242	0.0883	0.1244	0.0373	0.1843	0.0749	0.1139	0.3135	0.0327	0.1236	0.2587	0.1161	0.1874	0.123	0.2973	0.1451	0.0284	0.0657	0.0283	0.0228	0.1326	0	0.0757	0.1542	0.0339	0.742	0.07	0.0327	0.0432	0	0.0308	0.0314	0	0.0864	0	0.1044	0.1763	0.2171	0.2142	0.0378	0.2643
AC105137.2	0	0.2269	0.2175	0.101	0.179	0.173	0.0683	0	0.174	0.3792	0.3917	0.1066	0.211	0	0.3804	0.1495	0.1405	0	0.1481	0.0415	0.0536	0.1173	0.189	0	0.3654	0.1879	0.2025	0	0.0948	0.0949	0.1084	0.1765	0.097	0.0664	0.0501	0.0467	0.3708	0.2326	0.3969	0.0898	0.2135	0.1649	0.0474	0.1494	0.2523	0.1243	0.3065	0.0541	0.054
AC083967.1	0	0	0	0	0.0505	0	0	0	0.0654	0	0	0	0	0	0.1226	0.0844	0	0	0	0	0	0.0662	0.1067	0	0.0458	0.053	0	0	0.0535	0	0	0	0.2189	0.2247	0	0.0527	0	0	0	0	0	0	0	0	0	3.7155	0	0	0.061
AL023803.1	0	0.2388	0.2289	0.3542	0.471	0	0.3594	0.3725	0	0	0.5621	0.5611	0.5552	0.282	1.4297	0.3934	1.2325	0	3.5062	0	0	0.3086	0.7461	0.2185	0.2136	0.9889	0.6393	0.5161	0.499	0.2497	0	0.6965	1.021	0	0.2634	0.2458	0.3252	0	0.4641	0.7084	0	0	0	0.262	0	0.3269	1.6128	0.2848	0
AC006449.6	1.1206	1.4781	1.2304	1.8897	1.9758	1.4457	3.1909	1.4866	2.4354	3.2776	2.7772	1.7594	4.9062	1.5845	3.2372	2.4353	2.0278	2.527	2.0307	2.26	3.7457	2.9914	1.5596	0.9074	2.8359	2.5974	1.6488	3.5868	3.8612	1.464	2.2294	1.7586	2.4946	3.1	1.4801	2.0624	3.0192	2.3522	3.1565	1.6541	1.9761	1.6076	1.9098	2.2191	1.1083	1.6508	4.0721	3.1086	1.7594
AC103706.1	0.2915	0.6577	0.5043	0.6341	0.3892	0.8148	0.495	0.9233	1.9328	0.6412	1.0836	1.8544	1.6819	0.6212	0.7087	0.3251	0.2037	1.2818	3.1114	0.3009	1.3987	1.785	0.2055	0.4212	0.8825	0.8851	0.6456	0.6633	1.0995	0.2063	1.0994	0.3197	0.7732	3.7506	0.5803	0.5417	1.1642	0.4044	2.6843	0.5203	0.8043	0.7168	1.2366	0.4329	0.5485	0.2701	3.4054	0.0784	1.096
AL592211.1	0	0.0898	0	0.0666	0.1772	0.3425	0.541	0	1.3777	0.1251	0.282	0.4222	0	0.3183	0	0.2961	0	0.1167	1.4658	0.1644	0.1062	0.8129	0.3743	0.1644	0	0.5581	0.2405	0.0647	0	0	0.3219	0.0874	0.096	0	0.3964	0	0.1224	0.0921	0.3493	0.0889	0.6762	0.1632	1.314	0.69	0.2498	0.123	0.3034	0.3215	0.4278
AL359397.1	0.0988	0.0891	0.3417	0.0661	0.7033	0.1699	0.1342	0	0.1139	0.4965	0.2797	0.1047	0.1036	0.1052	0.2135	0.1469	0.184	0.4632	0	0	0.1053	0.9216	0.1857	0.3262	0.1595	1.1996	0.0795	0.1284	0.3725	0.1864	0.4257	0.4333	0	0.1303	0.1966	0	0.2427	0.2741	0.1732	0.3526	0.3354	0.081	0.1862	0.1956	0.3717	0	1.204	0.3189	0.5305
MALINC1	0.0413	0.1616	0.2264	0.189	0.5026	0.1895	0.6829	0.223	0.4844	0.5107	0.2828	0.1971	1.2571	0.2055	0.6475	0.2765	0.1155	0.2584	0.294	0.3071	1.0501	1.0282	0.343	0.1592	0.2224	0.7592	0.4603	0.7522	0.9546	0.2274	0.4453	0.2175	0.4185	0.1091	0.2193	0.1792	0.3808	0.2484	0.5557	0.4548	0.3333	0.1355	0.5713	0.5455	0.2678	0.502	0.3428	0.3632	0.3255
AL390728.6	1.231	1.6844	3.126	3.11	4.1002	5.7039	3.7222	4.3605	3.9383	4.7418	2.4463	2.5684	3.0413	2.9621	5.3643	6.4361	3.8476	3.0733	4.7359	2.2298	5.886	7.8283	5.8226	3.3443	2.148	2.8569	3.9337	1.2909	4.943	2.9601	3.6374	3.9723	2.2601	4.8738	6.8381	2.2138	2.977	3.3059	5.2592	1.8784	2.7647	1.237	3.5941	4.5216	4.7322	5.7893	11.8607	3.9328	7.2521
AC012676.4	0	0	0.2942	0.1138	0	0.0731	0.6929	0	0.2941	0	0.2408	0.0901	0	0	0	0	0	0.0997	0.6259	0	0.0907	0	0.0799	0.1404	0.2059	0	0	0.0553	0.1603	0	0	0.1492	0	1.2342	0.1692	0.079	0.1045	0	0.2237	0.1518	0	0	0	0.3367	1.1731	0.105	0.1727	0	0.274
AC007066.2	0.148	0.3006	0.2721	0.4583	0.56	0.366	1.3322	0.3647	1.1309	0.628	0.6289	0.2354	1.0289	0.138	0.8599	0.6328	0.2758	0.4123	0.3269	0.4278	1.0063	1.036	0.3826	0.1833	0.2988	0.536	0.298	0.5775	0.9074	0.3143	0.7777	0.3085	0.3391	0.3175	0.4789	0.5845	0.3866	0.4279	0.4869	0.5285	0.3771	0.3489	0.3838	0.458	0.5803	0.4572	1.1467	0.3386	0.8548
LINC02561	0.286	0	0.1237	0.2872	0.6364	0.246	0.0971	0.4026	0	0.0899	0.2025	0	0.15	0	0.0773	0	0.0666	0.0838	0	0.1771	0.305	1.9183	0.1344	0.059	0.2309	0.1336	0	0	0.0674	0	0.6935	0	0.069	0.0944	0	0.1329	0	0.0661	0.1881	0.1914	0.1821	0.1172	0.2022	0.1416	0	0.1767	1.5254	0	0.2304
ZBTB11-AS1	2.5254	2.5396	1.9661	2.1975	3.5805	3.4753	2.8425	2.9203	1.893	3.333	2.7972	2.0274	2.8576	2.5373	2.1248	2.709	1.378	3.4267	2.0981	1.7725	4.1163	2.7143	2.9331	3.1425	2.0825	2.1573	2.0629	1.032	3.0959	2.3999	4.1794	3.2606	1.5835	2.3806	2.4419	3.2347	1.574	3.0034	2.3415	3.896	2.4811	2.1441	3.2652	2.9469	2.0138	3.1201	4.7463	4.5244	2.6935
MSC-AS1	0.1764	0.4543	0.1786	0.3513	0.5323	0.1221	0.4325	0.1393	0.2629	0.8111	0.0487	0.5109	0.3746	0.0917	1.0972	0.1855	0.0721	0.2775	0.2534	0.2522	0.4037	0.3162	0.3073	0.0604	0.5245	0.1487	0.2668	0.4867	0.3935	0.1502	0.1298	0.2756	1.0043	1.3854	0.7622	0.1559	0.9517	0.2825	1.4527	0.1421	0.2411	0.2046	0.0811	0.2258	0.1511	3.3486	0.3846	1.0883	0.2634
AC005523.1	0	0	0.6144	0.4754	0.8429	0.6109	1.2864	0.1666	2.5936	0.4464	0.2514	0.7531	0.8693	0.7568	1.4071	0.352	0.6617	1.1104	1.22	0.6842	0.6311	2.4854	0.5563	0.1955	1.0512	3.7603	0.6673	0.1539	0.6697	0.6701	0.6378	0.3116	1.3702	0.9373	0.2356	0.22	1.6002	0.438	1.7649	0.4226	0.1005	0.1941	0.3348	0.4688	0.1485	0.1462	0.2405	0.2548	0.1272
AC067852.2	1.2835	1.5445	0.8882	1.346	1.4471	1.6559	2.5282	2.349	1.8502	1.694	1.7722	1.1341	3.5235	1.4133	1.4102	1.3677	0.3587	1.5552	2.8976	1.5191	2.2583	4.1672	1.3471	1.307	0.8808	3.0181	1.6711	1.2795	2.4207	0.9487	1.5445	1.8583	0.7429	5.4204	1.0221	1.6497	1.2093	2.3152	1.6135	2.4056	2.1614	1.701	2.0168	2.5205	1.7979	2.1672	1.6951	1.681	0.9652
LINC01023	4.4259	9.1153	4.5158	2.8866	7.071	11.2249	15.1079	4.1538	6.5435	8.416	10.7677	6.7384	12.8585	4.8372	9.0754	5.7373	12.793	7.7183	31.5797	11.9011	9.197	7.2807	8.1065	3.9353	5.7721	6.3619	6.0322	9.2227	10.3806	6.8531	9.0498	6.9705	4.5978	11.8317	2.3722	4.0068	8.7865	8.188	6.2706	6.8873	7.7084	11.0706	7.2755	5.8429	4.2707	6.029	5.534	4.1536	5.9737
AC008622.2	0.1208	0.3997	0.1393	0.0808	0.1075	0.6579	0.9844	0.3401	0.65	0.7085	0.1425	0.2134	0.3379	0.1287	0.4786	0.2395	0.1125	0.4721	0.2964	0.4987	0.0859	0.5635	0.4541	0.2992	0.0975	0.4514	0.2918	0.3926	0.8352	0.114	0.0868	0.4239	0.1942	0.797	0.1603	0.3367	0.1484	0.2234	0.1766	0.2515	0.2393	0.231	0.4934	0.3588	0.404	0.1492	0.5317	0.26	0.0865
AL158063.1	0	0.1666	0.3194	0.1854	0.0822	0.0794	0.1254	0	0.2129	0.116	0	0	0	0	0.399	0	0	0	0.2718	0	0.0984	0.2154	0	0	0	0.0863	0	0.3601	0.0871	0.0871	0	0	0	0	0.1838	0.0858	0.1134	0.0854	0.4048	0	0	0.227	0	0	0	0	0.1876	0	0.0992
AC093827.4	0.371	0.9565	0.6265	1.3834	1.1478	0.6989	1.7038	1.5418	4.7261	1.8207	0.813	2.9594	2.539	1.1671	3.7607	1.2345	0.971	2.3407	0.7282	1.1961	1.9025	1.5866	1.4777	0.3209	3.5369	1.8155	2.2478	1.4126	2.2322	0.7501	1.9607	0.7905	3.3569	0.5828	0.8264	0.755	4.7544	1.0948	3.7494	1.7185	1.2899	0.6951	1.2824	1.6266	0.4875	0.873	1.1665	0.5324	0.3606
AC010331.1	0.085	0.0767	0.2942	0.1138	0	0.4387	0	0.1197	0.5882	0.3206	0.0602	0.4507	0	0.0906	0.6431	0	0	0.3988	1.6272	0.1404	0	0.1983	0.1598	0.2808	0.0686	0.3972	0.0685	0.0553	0.0802	0	0.0916	0	0.082	0.6732	0.0846	0.079	0.3134	0.3932	0.0746	0.2276	0.4331	0.0697	0.3206	0.1684	0.2133	0.2101	0.6046	0.2746	0.3653
NORAD	70.9616	140.686	60.5618	104.72	149.805	146.762	121.512	214.683	154.907	213.063	138.072	91.7358	170.532	100.56	146.474	143.194	55.1955	125.248	53.886	150.449	196.795	198.155	138.7	98.9963	110.912	173.605	129.507	98.0792	225.141	107.074	179.125	102.106	124.066	84.8366	121.763	115.226	167.304	121.621	193.835	214.395	162.146	114.534	199.395	203.645	131.35	142.183	132.251	200.766	125.813
SNHG25	0.8899	1.285	2.9253	0.4765	0.4753	2.7555	1.6925	1.5034	2.0525	0.6711	1.7644	1.6985	0.3735	0.569	0.9617	1.3232	0.4975	1.461	18.8678	0.4409	0.5694	2.0761	0.3346	3.6738	0.5748	0.9978	0.7167	0.9257	1.3427	1.1756	1.1508	1.4056	0.8585	9.6304	0.5315	1.1576	0.8749	1.1525	0.4683	0.7942	1.2089	0.7295	0.6712	1.2336	4.4652	1.0995	8.6791	1.3412	8.604
AL355303.2	0	0	0	0	0	0	0	0	0	0	0.0286	0	0	0	0.0437	0	0	0	0	0	0	0.0943	0.038	0	0	0	0	0	0	0	0.0871	0	0	0	0	0	0	0	0	0	0	0	0.0381	0.1201	0.0507	0.0499	0.2053	0	0
AC011472.2	0.7946	1.369	2.8743	2.4175	1.6717	1.491	1.3737	0.9152	1.3328	2.0882	2.5573	2.1445	1.0609	2.1552	0.4684	1.9333	0.4038	0.9317	3.8286	0.8947	0.3081	1.0953	1.0863	1.491	0	1.0123	0.8726	0.3757	0.6812	0.7497	0.7006	1.7113	0.209	3.0505	1.6537	1.2752	0.0888	1.4699	0.6335	1.0959	1.7785	1.3619	0.7491	1.2158	1.7216	1.3386	1.2475	0.6998	3.1039
MHENCR	2.9033	3.6237	6.252	4.2175	3.409	3.5597	9.1466	2.8697	10.4003	6.9103	6.7796	7.7942	5.8326	3.8836	6.6088	4.9599	3.1077	2.6077	16.4619	3.6726	4.6109	5.1159	3.89	4.6412	5.0868	4.5018	3.7809	3.253	6.8736	2.2731	5.9911	5.5829	3.5157	21.1141	4.0581	3.6159	6.4528	5.1426	5.9596	2.977	3.514	2.2787	2.8537	3.8532	7.4387	3.6633	5.7735	2.2609	12.4755
AC009065.4	0.3534	0.5468	0.5678	0.5745	0.3595	0.3908	0.9602	0.3554	0.8734	0.5077	1.4658	1.0707	0.9535	0.2152	0.7639	0.7507	0.5645	0.1776	3.3452	0.6254	0.4845	1.2957	0.6169	0.4585	0.4076	0.5661	0.3253	0.2626	0.7142	0.3335	0.5441	0.5316	0.3409	1.3326	0.4523	0.5629	0.3723	0.3269	0.5757	0.4506	0.6002	0.5794	0.5712	0.4499	0.5067	0.2495	0.9233	0.2174	0.7593
AC008764.6	0.287	0.2374	0.3517	0.3842	0.5322	0.3291	0.1624	0.3703	0.4964	0.511	0.254	0.1268	0.7276	0.739	0.3618	0.4267	0.0891	0.1683	0.2817	0.316	0.4335	0.4742	0.2922	0.2172	0.4055	0.4469	0.3467	0.2799	0.3608	0.2933	0.3093	0.4407	0.1615	0.789	0.2618	0.4444	0.2645	0.2655	0.5663	0.2775	0.3452	0.2156	0.2931	0.3078	1.0799	0.5318	1.2876	0.103	1.0019
AC008915.2	0.3439	0.1774	0.3825	0.4933	0.656	0.3803	1.4017	0.5534	0.0567	0.6176	0.5567	0.4168	1.598	0.2618	1.4868	0.4384	0.5951	0.4033	0.5788	0.6086	1.4147	4.2986	0.3695	0.2434	0.0793	1.9741	0.5144	0.5431	1.2047	0.1854	0.3707	0.4311	0.3318	0.7133	0.4402	0.2739	0.1208	0.6818	0.431	0.9209	0.2086	0.3222	0.5559	0.6324	0.1233	0.6071	0.6489	0.2645	0.4223
SUCLG2-AS1	0.089	0.1566	0.1424	0.3335	0.4	0.2219	0.417	0.119	0.6002	0.5983	0.1386	0.3443	1.1202	0.1659	0.8606	0.2514	0.1078	0.939	0.0066	0.1616	1.4374	0.4619	0.184	0.169	0.5854	0.4157	0.4335	0.6508	1.1831	0.2435	0.5322	0.1679	0.6695	0.0117	0.31	0.1447	1.0443	0.1399	1.3305	0.2898	0.1549	0.1605	0.1594	0.4229	0.0502	0.1264	0.1537	0.3879	0.043
AC092910.3	0.1073	0.2766	0.3712	0.318	0.6683	0.1977	0.5204	0.7982	0.6361	0.6356	0.5751	0.2112	0.8038	0.1959	0.5961	0.7519	0.2284	0.2695	0.2933	0.3796	0.5065	1.0903	0.7345	0.1392	0.2598	0.7874	0.2221	0.2291	0.3613	0.159	0.644	0.4034	0.3991	0.3033	0.3661	0.3417	0.2636	0.3969	0.6182	0.2462	0.3903	0.4522	0.3323	0.7434	0.4229	0.5112	1.3388	0.2309	0.6091
MIR34AHG	0.1933	0.2258	0.3394	0.5062	0.4049	0.2299	0.4171	0.3042	1.3311	0.8219	0.6965	0.2231	1.1513	0.1878	1.6345	0.9385	0.3761	0.4201	0.8623	0.4977	0.9459	0.9816	1.0421	0.3662	0.2662	0.4675	0.261	0.1885	1.1582	0.3541	0.7292	0.1946	0.1097	0.4878	0.7471	0.2008	0.0908	0.8363	0.6633	0.2436	0.6276	0.1911	0.3377	1.3793	1.0057	0.2669	0.8954	0.2693	1.0445
AC105036.3	0	0.1631	0.1173	0.1512	0.2413	0.1166	0.1841	0.3181	0	0.284	0.096	0	0.2844	0	0.1465	0	0.1684	0.2119	0	0.2985	0.2891	0.0527	0.2124	0.0746	0	0.38	0.1456	0.0588	0.2131	0.2985	0.1948	0	0.0872	0	0.1799	0.126	0.0555	0.1254	0.2774	0.2016	0.1918	0.037	0.0426	0.1342	0.0567	0.7258	0	0.1459	0.1456
AC080129.2	0.1151	0	0	0.077	0	0.2969	0.3126	0	1.1943	0	0.0815	0	0	0	0.1244	0	0.1072	0.8096	1.3554	0.095	0.1227	0.4027	0.6489	0	0	0.1075	0.0927	0.0748	0	0	0	0	0.111	0.3037	0	0	0	0	0.2018	0	0.0977	0	0.1085	0.2279	0.433	0.4265	0.5845	0.1239	0.3708
SNHG11	1.7495	2.773	3.9917	2.0933	2.9199	3.0472	4.7087	2.3398	3.2533	4.192	3.7087	1.8667	4.4281	2.3071	2.5761	3.2681	2.394	1.8208	8.1947	3.2505	3.7895	5.102	2.7338	2.1939	1.0947	3.5554	1.5323	1.6067	4.7226	2.2389	3.158	3.0032	1.3291	3.2036	2.351	2.3164	1.1826	2.3972	1.9085	2.6447	3.008	1.9003	2.8969	3.3238	3.484	3.2018	10.2755	2.3189	4.9923
AP001381.1	0.0927	0.1672	0.2405	0.124	0.2474	0.2391	0.1259	0.6522	0.1069	0.1165	0.3937	0.2947	0	0.1975	0	0.1378	0.0863	0.1087	5.5934	0	0.1976	0	0.2613	0.6885	0	0.1731	0	0	0.0874	0.1749	0.8987	0.5691	0	0	1.1068	0.0861	0	0.3428	0.1625	0	0.0787	0	0	0.2752	0.6974	0.3434	0.6589	0.1995	0.1991
AC022007.1	0.3591	0.6203	0.3017	0.6798	0.8492	1.2	1.4076	0.6644	0.9701	1.5087	0.9661	0.5221	1.5929	0.6231	1.0422	0.5187	0.5448	0.4932	1.6615	1.5587	1.2252	2.5131	1.4849	0.5082	0.3147	2.8181	0.504	0.6203	1.5479	0.9777	0.6191	0.7562	0.3761	0.3926	0.9599	0.4385	0.3908	0.892	1.0078	0.6226	0.7491	0.7569	0.9189	1.3713	0.7207	1.0647	0.7296	1.4025	0.3857
AC073529.1	0.113	0.153	0.0367	0.1418	0.1006	0.243	0.2686	0.179	0.1303	0.2486	0.27	0.0449	0.2964	0.1957	0.0763	0.126	0.2105	0.1159	0.0416	0.175	0.2862	0.1977	0.2921	0.0583	0.0798	0.198	0.1138	0.101	0.293	0.1999	0.2435	0.1735	0.0681	0.0373	0.3234	0.1181	0.0174	0.3005	0.1239	0.2521	0.1919	0.1505	0.2797	0.2378	0.4075	0.1745	0.1578	0.3041	0.0607
AC007637.1	0	0.3926	0.1411	0.0728	0.7744	0.1403	1.4034	0.0765	1.254	1.2302	0.231	0.4612	2.7952	0.2318	0.7051	0.3234	0.2533	0.7651	0.0801	0.2245	1.4495	1.2051	0.2555	0.1796	0.5707	1.4225	1.0947	3.0401	1.2306	0.2565	0.4688	0	1.049	0.0718	0.2706	0.0505	0.8687	0.503	1.9076	0.2426	0.277	0.1337	0.9227	0.646	0	0.1344	0.0552	0.4683	0.2336
SAP30-DT	0.1037	0.2216	0.1369	0.1461	0.3595	0.2347	0.3559	0.146	0.3021	0.3979	0.1159	0.1505	0.3951	0.1745	0.3008	0.1785	0.2746	0.1792	0.2652	0.2208	0.4132	1.1205	0.1744	0.1262	0.0925	0.5303	0.2022	0.1845	0.2625	0.1493	0.1412	0.0814	0.258	0.072	0.1521	0.0913	0.2683	0.1565	0.4452	0.1607	0.4031	0.1163	0.1647	0.2162	0.1917	0.4855	0.122	0.1234	0.0997
AC010422.2	0.3896	0.0703	0.1348	0.2086	0.2774	0.6702	0.7409	0.1097	0.3594	1.2732	0.3862	0.1652	0.2452	0.1661	0.0842	0.5793	0.0726	0.2741	2.1798	0.1287	0.1662	0.9998	0.4394	0.3217	0.0629	0.2184	0.251	0.1013	0.8083	0.0735	0.1679	0.1367	0	0.3085	0.3878	0.2172	0.1915	0	0.0683	0	0.1985	0	0.1469	0.5401	0.391	0.1925	0.3166	0.3355	0.9208
LINC02154	0.1271	0.1147	0	0.0638	0.1414	0	0.1295	0	0.1832	0.0399	0	0.2022	0.0333	0	0.0687	0	0	0	0	0	0.1694	0	0.2091	0.3411	0.1539	0.0891	0	0	0	0	0.0342	0.1673	0.4598	0.0839	0	0.0591	0.0781	0.0588	0.1115	0.0284	0	0	0	0	0.1595	0.4319	0	0.3079	0.1707
AC024060.2	0.5008	0.5424	2.5993	2.8829	1.3373	4.1351	1.4967	3.5251	3.5806	3.7769	3.9007	1.1682	2.7321	2.9885	3.572	3.4254	1.493	1.6443	5.014	1.1579	1.7089	5.6081	3.4832	1.9847	0.8086	2.5268	1.3713	0.5861	2.4557	1.2286	2.3746	3.4276	1.1594	2.3793	2.8912	2.0474	3.0773	1.575	2.0205	0.8939	2.2961	1.3958	1.322	6.0494	3.8949	0.495	2.5439	1.4017	4.9495
ZKSCAN2-DT	0.0159	0.0287	0.1649	0.2658	0.2404	0.082	0.4316	0.2907	1.1723	0.2795	0.2474	0.2863	0.4833	0.22	0.4291	0.4488	0.0592	0.3912	0.8185	0.0525	0.3218	0.8153	0.2837	0.1705	0.1411	0.2226	0.1279	0.0826	0.1648	0.1349	0.0856	0.223	0.0766	0.3144	0.2372	0.2066	0.1562	0.1175	0.3762	0.0142	0.1888	0.026	0.1198	0.3145	0.5181	0.2355	1.5169	0.2565	0.5802
AC023509.3	2.1707	5.0705	2.0435	2.9488	2.6709	2.471	7.7189	3.3255	4.3438	4.8149	2.9384	4.1971	6.5641	2.041	6.2096	2.0885	2.0223	2.9946	9.6821	3.1104	5.7868	4.4684	1.9202	1.5814	2.9895	3.4002	2.8794	1.9094	2.649	1.5663	3.9217	2.521	3.88	9.0155	3.6223	2.2542	5.0216	3.4843	5.5436	2.3362	2.7646	2.3552	2.4679	3.4135	1.2814	1.7353	1.7512	0.8935	1.989
LINC00942	0.1791	0.1212	0.1937	0.1199	0.0399	0.0385	0.3954	0.0946	1.1102	0.2533	0.0634	0.095	1.104	0.1431	3.5083	0.0999	0.0209	0.8139	0.3296	0.3328	0.764	0.1567	0.1052	0.0739	0.235	2.0082	0.1442	0.262	1.0134	0.0423	1.1581	0.2161	1.3174	1.3887	0.2229	0.312	3.3018	0.2071	0.4909	0.1199	0.095	0.1285	0.0633	0.5099	0.1123	0.5809	0.6141	0.0482	0.0481
CHROMR	0.3707	0.9097	0.9189	0.6747	1.0421	0.6998	0.9518	0.7636	1.2198	1.8238	0.4929	0.4026	1.4701	0.3227	1.7342	0.9679	0.3285	0.811	0.3062	0.6234	2.1305	1.4606	1.0069	0.3546	0.3832	0.9587	0.7354	0.4585	1.4877	0.5331	1.4711	0.6307	0.75	0.7815	0.5579	0.7014	1.0055	0.8488	1.6889	0.9763	0.7254	0.4854	0.6435	1.016	0.6521	2.9823	1.8461	1.3479	0.8012
RPARP-AS1	0.8113	1.1381	1.4314	1.6022	1.3227	1.8308	3.4589	1.8093	2.3064	2.9683	1.7745	0.9624	5.4944	1.2411	2.7951	1.9707	1.0701	1.1868	3.8909	1.3199	3.4518	3.7478	1.2457	0.9152	0.8041	3.0995	1.3391	2.0367	3.4994	1.099	2.19	1.029	1.1313	2.5123	1.4631	1.8359	0.7404	1.5677	1.0145	1.5843	1.2753	0.9679	1.7266	1.9883	1.4106	0.8237	3.0764	0.8993	1.7603
AC135178.6	0.2202	0.6625	0.6986	0.9337	0.6534	1.7679	0.7978	1.1368	0.4233	1.6609	1.1956	0.7006	1.0012	1.017	0.476	0.7641	0.0684	0.4304	3.3507	0.485	0.7828	0.6851	0.828	0.788	0.3556	0.9603	0.473	0	0.9692	0.4156	1.5031	1.0951	0.4249	3.0034	1.5345	0.7503	0.7218	1.4939	0.9014	0.5241	0.748	0.7222	0.7613	1.7445	0.4604	1.3605	1.0441	0.2371	0.3943
ATP2A1-AS1	0.2546	0.6894	0.2937	1.193	0.3022	0.073	0.4612	0	1.1745	0.6401	0.2404	1.0799	0.9794	1.1757	3.2101	0.5048	0.3953	0.6966	1.9993	0.1402	0.543	0.891	0.3988	0.1401	0.8907	0.3172	0.7519	0.4966	0.6403	0.5606	0.7317	0.6702	1.1462	1.6801	0.4224	0.1577	1.2516	0.9421	0.8188	0.7575	0.1441	0.2087	0.4801	0.4202	0.1065	0.2097	0.3449	0.6395	0.547
AC007038.1	0	0.0603	0.4049	0.7161	0.5356	0.6901	0.0908	0.4707	0.7711	0.7564	0.2367	0.2127	0.5612	0.285	0.5058	0.7954	0.2492	0.392	0.6891	0.1104	0.4278	0.8579	0.5656	0.4416	0.2159	0.3124	0.0538	0.0435	0.4414	0.3785	0.1441	0.7627	0.0645	0.2647	0.5324	0.1864	0.0822	0.3092	0.821	0.0597	0.1703	0.3289	0.1261	0.7282	1.2581	0.413	0.5434	0.4319	1.3648
AL035587.2	0.4546	0.4787	0.3277	0.8115	1.1466	0.6517	2.3674	0.5334	0.699	1.9048	0.6438	0.6427	2.8618	0.7267	1.4739	0.7887	0.8471	0.622	3.0122	0.7508	1.2928	4.5077	0.4985	0.2502	0.4894	2.6903	0.6102	1.2316	2.2865	0.429	1.2248	0.7314	0.4386	2.4	0.4525	1.1264	0.4656	0.8411	1.1298	0.8115	0.4503	0.7454	0.7144	0.6752	0.2851	0.4681	1.3856	0.3263	0.5698
AC084824.5	0.599	0.865	0.9327	1.3633	0.9598	1.5456	4.3942	1.012	3.3158	2.1082	1.018	2.6676	2.8909	3.4469	1.2947	1.247	0.6697	1.9668	4.5862	0.3957	1.7885	2.5155	0.6756	0.9892	0.2902	0.7836	0.7719	0.3116	2.3725	0.6783	1.4202	1.5769	0.809	4.5852	1.431	0.7792	2.3558	0.9974	3.1523	0.4277	1.0172	0.2946	1.0166	1.1862	1.3525	2.5163	1.9474	0.9028	1.6731
AL158151.4	0.0976	0.0881	0.0844	0	0.2606	0.1679	0	0	0.4502	0.2453	0.3455	0.207	0.1024	0.104	0.3164	0	0.1818	0.6866	0.7184	0.2418	0	0.9107	0.1835	0	0	0.2736	0.0786	0	0.3681	0.0921	0.1052	0.2569	0	1.2879	0.0971	0.0907	0	0	0.0856	0	0.1657	0	0	0.1933	0.3673	0.1206	0.694	0	0.4194
AP000553.2	0	0	0	0.154	0	0.099	0	0	0.9289	0	0	0	0	0	0.2487	0	0	0	0.6777	0	0.2454	0.1342	0.3245	0.19	0	0.215	0	0	0	0.2171	0	0	0	0.1519	0	0	0	0	0	0	0.0977	0	0	0	0	0	0.4676	0	0
HCG18	1.9111	2.1376	1.1459	1.8259	2.2232	2.7541	2.6038	2.9789	2.3657	3.658	2.6369	1.1307	2.7529	2.0425	2.2867	2.2492	1.4197	2.6425	1.723	1.9813	2.7801	2.884	3.677	2.4723	2.0119	3.1229	1.9844	1.6239	3.2366	2.4706	3.8227	1.7114	1.1181	2.1629	3.8577	1.8174	1.4313	2.1494	2.5795	2.8002	2.814	1.8474	2.3469	3.3455	1.5384	2.9472	2.2039	2.4349	1.8812
AC010487.1	0.1018	0.0919	0.1761	0.1363	0.1812	0.613	0.5532	0.7166	0.3522	0.128	0.4325	0	0.3204	0	0.8802	0.3028	0.1897	0.1194	1.1992	0.1681	0.2171	0.7125	0.5741	0.6725	0.3288	0.5707	0.164	0.1986	0.288	0	0	0.4467	0	0	0.4054	0	0	0.3767	0.1786	0.0909	0	0.0835	0	0	0	0.1258	1.1377	0.1096	0.1094
AC072054.1	0.3064	0.2765	0.6626	0.3076	0	0.6588	0.6243	0	0.3533	0.3851	0.4339	0	0	0.4897	0.3311	0.6833	0.4281	0.1796	0.6766	0.253	0.1633	0.5361	0.288	0.3794	0.371	0.5725	0	0	0.4334	0.2891	0.3302	1.0753	0	1.8195	0.1525	0	0	0.1417	0.4031	0.1367	0.1301	0.1256	0.1444	0.1517	0.1922	0.1893	0.4669	0.1649	0.1646
AC120114.1	0.1404	0.3295	0.3644	0.5075	0.9248	0.2657	0.6866	0.7907	0.7772	0.9177	0.6363	0.1191	0.9133	0.2095	0.2731	1.1691	0.4971	0.461	0.124	0.6261	0.7486	0.8517	0.3959	0.1391	0.2267	1.1544	0.4523	0.8398	0.5031	0.3974	0.2724	0.6407	0.298	0.1112	0.3354	0.1044	0.5867	0.4935	0.3694	0.3509	1.3113	0.6676	0.7678	1.3346	0.2114	0.3816	0.3423	0.2418	0.2112
MELTF-AS1	0.1303	0.0784	0.3758	0.4943	0.464	1.0835	1.2983	0.5504	1.7033	1.4743	0.7998	0.4145	7.2009	0.5092	1.0798	0.9689	0.2024	0.3566	2.1746	0.5381	2.8257	1.9762	0.5308	0.5739	0.4559	2.3947	0.6997	5.0555	1.5567	0.4099	1.8257	0.6099	0.4191	0.86	0.8216	0.444	0.5873	0.7635	0.4191	0.6591	0.7377	0.2849	1.3925	0.8602	0.218	1.1271	5.1194	0.4209	1.3533
CTBP1-DT	3.0877	4.1742	3.0815	3.5704	4.6576	3.1564	6.0167	4.427	4.2101	7.2214	4.3055	2.3951	6.6979	2.7576	3.918	4.1772	1.9394	3.4501	1.5558	5.0471	8.2314	5.255	3.6217	2.1471	2.3549	4.3097	3.0065	3.2992	5.9249	2.6985	5.1957	3.792	3.4302	1.6533	2.8215	4.0035	3.6003	4.5184	5.3053	4.4724	4.9209	3.2055	5.4881	5.6195	2.4922	7.3717	2.2884	5.9257	3.1675
AL021707.6	1.2093	1.4551	2.7896	1.484	2.7807	2.4269	1.6427	0.7093	2.789	3.9266	2.5688	1.7096	0.8458	4.9396	2.6137	3.5962	0.0939	0.8272	20.1786	0.9986	1.5044	4.5844	3.3151	2.2465	1.139	2.3539	0.487	0	2.3757	1.4263	5.2126	1.9453	0.3888	17.8209	3.912	0.7491	0.8669	0.5593	2.1212	1.2591	1.5401	0.4957	2.1852	2.9933	5.9412	2.8636	18.7349	3.4714	10.2843
OTUD6B-AS1	2.6516	3.1741	3.2513	4.7083	4.3263	3.752	3.9574	3.577	6.22	7.7535	3.7978	4.4013	5.3367	2.5199	7.732	3.8903	3.8625	4.1182	1.4001	3.7808	6.3203	8.428	4.9041	2.0813	5.1101	4.8938	4.1575	4.1479	6.04	3.9309	4.3377	3.2097	4.7759	1.6667	4.5574	3.4641	6.2947	4.5797	7.2019	5.4784	3.6782	3.2667	4.1412	5.7888	3.0106	4.0966	6.2718	5.9091	4.443
AC106820.5	0	0.0508	0	0.1884	0.2505	0.0968	0.5353	0	0.5842	0.3538	0.1196	0.1194	0.5906	0.12	0.4867	0.2511	0.0524	0	0	0.2324	0.06	0.1313	0	0	0.0454	0.5259	0.2267	0.366	0.1062	0	0.4246	0.0988	0.2172	0	0.056	0	0.1384	0.2083	0.2469	0.1005	0.0956	0.0923	0.2123	0.0557	0.0706	0.1391	0.1716	0	0.1209
PITPNA-AS1	0.3652	0.9887	0.079	1.8943	0	0.6281	2.4802	1.2852	2.1055	1.1475	0.711	2.0327	2.2028	1.1673	2.3677	1.2217	0.5954	0.5352	2.285	1.1307	1.8496	1.7038	0.3432	0.603	0.3685	1.2794	0.7352	1.5432	0.947	0.3445	0.8854	0.4806	0.6164	0.4819	0.5452	0.5937	1.1219	1.1822	1.121	1.1407	1.1627	0.5239	1.0328	0.9039	0.6871	1.3535	0.4637	0.8844	0.3923
AC011462.4	0	0.0995	0.3813	0.1475	0.1962	0	0.2994	0	1.2708	0.4155	0.1561	0.2337	0.6937	0.1174	0.5954	0	0.1027	0.5169	1.7848	0	0.47	0.8998	0.2072	0.3639	0.089	0.4119	0	0.2149	0.2078	0.104	0.2375	0.0967	0.2126	0.8726	0.5484	0	0	0.1019	0.7732	0	0	0.0903	0.1039	0.7638	0.1382	0.5446	1.5673	0	0.4735
AC108693.2	0.3266	0.2948	0	0.1093	0.5814	0	0	0.4598	0	1.0263	0.1156	0	0	0	0.3529	0.4856	0	0.1915	0	0.1348	0.5224	0.5714	0.307	0.1348	0	0.9154	0.263	0.1062	0.462	0.1541	0.7039	0	0.1575	0	0.3251	0.1517	0.2007	0.1511	0.1432	0.4372	0.4159	0	0.6158	0.3234	0	0.2018	0	0.7031	0.1754
AL132800.1	1.1207	1.0115	1.2315	0.6995	1.5368	0.8988	1.3167	1.0234	1.1003	2.3986	1.1689	0.1445	1.5571	0.5003	0.9493	1.2386	0.7902	0.6216	0.2676	1.4757	2.8908	4.2046	1.6655	0.7628	0.159	2.4198	0.3903	0.7385	2.585	0.7717	1.4199	0.7974	0.5259	0.2598	1.3568	0.8302	0.3164	1.2188	1.0627	2.433	1.3759	0.8194	1.0709	1.8894	1.2349	1.7028	2.0002	1.1575	1.5294
AL356019.2	0.2068	0.4898	0.1565	0.2076	0.3221	0.2112	0.5266	0.7641	0.4471	0.6497	0.2379	0.2329	0.6779	0.0551	0.3491	0.4035	0.0963	0.3334	0.2473	0.3415	0.4961	0.4221	0.2429	0.2241	0.3443	0.7365	0.3434	0.294	0.8408	0.2561	0.4874	0.2041	0.3241	0.0682	0.5917	0.2521	0.4605	0.3586	0.7594	0.1615	0.1426	0.1907	0.3168	0.4606	0.4052	1.0218	0.7614	0.3756	0.5275
TRAM2-AS1	0.2531	0.6592	0.2289	0.5698	1.0239	0.6183	1.6876	0.3563	1.2336	1.7495	0.6842	0.7684	2.3533	0.4106	2.7037	0.4533	0.718	0.6879	0.5843	0.7836	2.7537	2.1535	0.9244	0.2564	0.8126	1.6121	1.0237	1.0395	2.625	0.4993	0.9917	0.4744	1.265	0.4326	0.4122	0.6145	1.2228	0.8406	1.7807	1.35	0.4541	0.3772	0.9869	1.0535	0.1443	1.0232	0.7479	0.3591	0.241
LINC01564	0.1466	0.4631	0.1585	0.4171	0.2936	0.9142	0.1494	0.2064	0.4649	0.2303	0.8564	0.3886	0.3076	0.1953	0.0792	0.4905	1.3317	0.2579	0.9174	0.2421	0.1954	3.5057	0.6545	0.3631	0.3255	4.6915	0.2657	0.2859	0.1382	0.4496	0.7109	0.7397	0.0707	0.0967	0.6567	0.5789	0.045	0.6781	0.2893	2.5187	1.1514	0.4507	0.5183	0.3629	0.6437	0.0906	2.0851	0.1973	0.315
AC137695.3	0.2402	0.2168	0.4156	0.3216	0.5559	0.3719	0.4568	0.6087	0.1662	0.3623	0.7483	0.3565	0.3024	0.4095	0.5711	0.2857	0.4923	0.845	0.5658	0.5157	0.7172	0.7285	0.3161	0.7933	0.2715	1.2119	0.3095	0.1874	0.4983	0.3626	0.5177	0.6744	0.278	1.5849	0.2391	0.4463	0	0.5777	0.0843	0.7288	0.7342	0.4726	0.7699	0.7135	0.241	0.7122	0.3904	0.6723	0.3612
AC145285.6	0.1286	0.2611	0.0278	0.1506	0.3434	0.2489	0.131	0.5431	0.5561	0.687	0.3415	0.2045	0.6071	0.2056	0.3474	0.1912	0.0599	0.1885	0.4734	0.2124	0.4457	0.3375	0.1511	0.2654	0.2596	0.4506	0.1554	0.2299	0.1516	0.2427	0.3118	0.1693	0.062	0.3819	0.224	0.2091	0.1185	0.2379	0.2538	0.4304	0.3822	0.1845	0.6972	0.3502	0.6856	0.2781	0.4899	0.2077	0.6217
AC010531.6	0.3702	1.1136	0.427	0.7433	1.4278	0.7429	4.6933	0.1737	1.4229	0.9306	1.0484	1.7008	4.013	0.3945	3.2003	0.9174	0.6897	1.0128	5.0868	1.1208	1.7105	5.1815	0.8118	0.6113	0.4981	1.4987	2.9812	2.4869	3.7234	0.4657	1.3297	0.9744	0.9522	3.094	0.9826	1.0318	0.7582	1.0272	0.6493	0.5506	0.5238	0.4046	1.5123	0.3665	0.4643	0.7622	2.131	0.1328	1.4581
AC125807.2	3.0977	4.6256	2.1803	4.8822	4.1485	8.3321	1.9128	5.3521	5.7806	4.1238	3.0908	4.8373	2.7624	2.6108	5.4476	5.4855	0.328	5.3827	0.4976	1.5929	6.7266	3.1371	2.8719	3.5691	7.4346	2.618	7.2236	0.2106	3.4921	2.9229	4.8556	4.2749	3.5179	1.7096	4.7653	3.5847	12.3035	2.9566	12.572	5.9189	4.005	3.2781	2.4028	3.7642	5.5814	8.7504	3.6048	6.3055	4.8707
AP003119.1	0	0.0723	0	0.0268	0.0356	0	1.2508	0.0564	0.0462	0.4529	0.0567	0.0424	0.042	0	0	0.0595	0.0373	0	0.1179	0	0	0	0.0376	0	0.0323	0.0374	0.0322	0	0.1133	0.0755	0	0	0	0.0528	0.0398	0	0	0	0	0	0.102	0.0328	0	0.0396	0.0502	0	0.244	0	0.086
AC009088.1	0	0.1072	0.2569	0.1988	0.1586	0.4087	0.5648	0.0836	0.6165	0.224	0.3785	0.126	0.187	0.1266	0.1926	0.1766	0	0.1393	1.0495	0.0981	0	0.0693	0.1675	0.0981	0	0.111	0.1914	0.0386	0.3921	0	0.8321	0.2606	0	0.8623	0.1774	0.1656	0.219	0.3297	0.2084	0.2121	0.353	0.0974	0.448	0.2352	0.0745	0.0734	0.2414	0.3837	0.3829
AC005722.4	1.2203	2.8034	0	2.2278	0.4937	5.7251	0	2.9674	2.4308	0.5578	5.5774	0.3529	0	0.2364	0	0.6598	2.894	0.3903	3.7569	4.672	0	3.8823	4.3795	0.1832	0.7165	4.6645	0.5361	0	0	0.314	2.9888	0.9735	0.214	0	0.9938	2.0616	0	3.0786	0.5838	11.9805	10.9265	6.8209	9.6226	3.515	0.1392	0	1.916	0.3583	1.0726
SMILR	4.921	9.6092	2.3994	1.2577	1.0353	8.6191	0	3.401	2.0636	0.3374	13.3046	0.3795	0	1.0488	2.3206	3.06	26.1746	8.7083	0.6587	8.3488	0	0.835	7.3165	3.4721	1.0113	2.1736	1.225	0	0.1687	7.8514	3.9533	4.2396	0.1726	0	8.2826	4.0736	0	3.0623	2.6682	3.3539	6.7612	11.589	6.411	6.4671	0	6.3011	5.363	2.6006	0.1922
AC126118.1	0	0.0711	0.2726	0.3692	0.0701	0	0	0.2218	1.272	0.099	0.1674	0	0.3306	0	0.4257	0.8201	0	0	0.696	0	0.168	0.1838	0.1481	0.0651	0	0	0.0635	0	0.0743	0	0.0849	0.2074	0.076	0	0	0.0732	0.0968	0	0.2764	0	0	0	0	0.156	0	0.1947	1.0406	0.2544	0.0846
AC008966.1	0.0858	0.1217	0.2121	0.279	0.6165	0.1371	0.916	0.302	0.4029	0.8013	0.395	0.1365	1.2669	0.0588	0.9009	0.2187	0.217	0.2013	0.3339	0.3594	1.2877	1.6803	0.4494	0.0455	0.1584	1.3115	0.2715	0.9086	0.9191	0.1041	0.4294	0.2367	0.544	0.0324	0.0549	0.2677	0.2109	0.3175	0.2527	0.3282	0.3539	0.1507	0.4045	0.5887	0.1845	0.3938	0.8158	0.2573	0.2634
Z68871.1	0.3057	0.67	0.1511	0.2923	0.7774	0.3005	0.5932	0.9837	0.7051	1.537	0.6803	0.1389	0.9622	0.3258	0.4247	1.1039	0.6103	0.6657	0	0.5409	0.7917	0.7641	1.0672	0.5409	0.2821	1.0609	0.4221	0.4259	0.906	0.5357	1.4118	0.3449	0.5055	0.1729	0.6086	0.8115	0.6977	0.4848	1.0725	0.7795	1.3719	0.4296	0.8646	1.5134	0.5478	1.241	0.5324	0.7052	0.6568
AC003101.2	0.5597	0.5051	0.4842	0.1499	0.3986	0.1926	1.8248	0	0	1.6885	0.1585	0.1187	0.2349	0	0.3629	0.6658	0	0	1.813	0.1849	0.3581	0	0.1052	0.2773	0	0	0.3606	0.2183	0.1056	0.1056	0.1206	0.0982	0.108	1.3296	0.1114	0.416	0.1376	0.5177	0.1964	0.0999	0.1901	0	0	0	0	0.2766	0.2275	0.241	1.0823
CRNDE	0.3566	1.6091	1.2775	0.5269	1.8536	2.037	3.5326	2.3254	1.1018	4.0551	2.3177	0.5029	3.3317	0.423	2.9121	0.6653	1.9275	1.144	0.8817	1.5306	3.1568	7.6717	1.9667	0.225	0.8773	3.0772	1.0946	1.2379	4.5619	0.4126	2.6755	1.1365	0.5127	2.3886	0.663	1.1471	0.5705	0.5944	0.9619	2.0837	1.7795	1.321	2.0996	3.664	1.937	2.6393	3.0144	1.148	1.9262
FLJ20021	6.451	12.0398	9.644	5.9113	8.0279	7.003	26.2052	6.3485	8.1616	18.1855	11.1758	4.6487	32.6575	6.5406	18.8165	4.9359	10.9116	6.6834	33.1055	10.7574	20.0362	18.4839	7.6529	6.4123	6.0173	17.7313	6.9105	13.0712	19.018	4.1368	12.959	9.2878	11.3585	31.4096	3.3041	7.0996	9.6985	6.7205	9.8879	12.3535	5.4773	8.2663	8.0897	11.0384	8.8779	16.8691	7.5082	6.6748	6.9974
AC005670.3	0.2205	0.4759	0.1753	1.1248	0.9866	0.5279	1.0159	0.9018	0.9758	1.4006	0.4367	0.3317	1.7067	0.3651	1.1237	0.7664	0.3275	0.7756	0.5264	0.4896	2.297	1.2094	0.9045	0.305	0.4426	1.3306	0.8398	0.74	1.6296	0.4526	1.1591	0.4209	0.7042	0.5151	0.5338	0.6422	0.8458	1.1548	1.6567	0.6834	1.0245	0.6008	0.5421	1.0944	0.2056	0.9902	0.9353	1.1322	0.4097
AC046143.2	2.4739	1.9536	3.2102	2.484	1.3763	3.4577	0.4201	2.1768	2.1397	1.9435	1.3138	0.9837	0.9733	2.9658	1.3368	0.4598	0.2881	1.0879	3.6425	1.0214	1.9786	2.8858	1.4533	2.5533	0.749	6.9345	1.2453	0.4021	2.9162	1.1672	2.9993	5.1557	0.5966	7.7542	2.1547	1.724	0.7601	1.7163	2.7123	1.932	2.6257	2.2816	1.1662	3.0619	1.1638	2.6745	5.655	1.3316	1.6611
AC090587.1	1.3144	2.6267	0.9746	1.6969	1.6714	0.969	1.403	3.5687	3.6812	3.3044	2.1274	0.7964	0.8865	1.2006	1.8263	2.2337	1.487	2.312	0.2765	2.0157	1.8021	1.2047	1.5002	1.5504	1.137	1.579	1.1342	0.9156	1.5937	3.455	2.6306	1.3181	0.8151	0.2478	2.6167	1.7447	0.9231	2.6054	1.5646	2.2624	2.7104	1.6933	2.8326	2.1381	1.8844	1.508	0.5723	4.1438	2.2189
AC007390.1	0.026	0.0822	0.045	0.1306	0.1042	0.056	0.0707	0.1465	0.5401	0.3925	0.1198	0.0552	0.1911	0.0416	0.239	0.2708	0.1333	0.2899	0.0958	0.0645	0.111	0.1821	0.1957	0.1396	0.063	0.1702	0.1048	0.1184	0.2208	0.1105	0.1122	0.0913	0.1381	0.1374	0.1554	0	0.1119	0.1324	0.4108	0.1626	0.0884	0.128	0.1104	0.2448	0.2122	0.3054	0.2644	0.1541	0.1677
TP53TG1	0.986	1.2626	1.1227	1.4047	0.9302	1.9571	2.0493	1.5543	2.0118	2.9131	1.9812	1.8319	1.0964	2.0566	1.7122	1.4662	2.1906	1.3539	5.3481	2.0738	1.0605	4.1682	2.1942	1.3638	0.8641	2.0237	0.8688	0.4438	1.5815	1.6143	2.6701	1.7378	0.6423	2.6582	1.1996	1.4956	0.9839	2.4011	1.3157	3.0087	1.424	1.1676	1.9308	2.2614	2.1989	2.4573	2.0463	0.7167	0.7696
AC108673.3	1.9201	1.4663	3.4497	3.7569	1.4462	3.684	5.8186	3.5348	3.7472	1.6708	3.5558	4.2284	5.2685	2.3608	3.9904	1.5373	0.8256	1.5588	10.0034	1.8294	1.4175	2.2397	1.2494	1.8292	1.9079	3.036	1.9032	0.5762	6.4069	1.3936	3.0242	4.6657	2.992	11.6953	2.2052	2.7447	1.2706	2.7325	4.0158	1.8455	1.0032	1.2108	2.3672	2.3398	4.076	4.927	2.8509	1.113	8.2507
AL355999.1	0.0495	0.4019	0.1284	0.0994	0.7047	0.383	0.2689	0.0697	0.3424	0.4353	0.3504	0.2623	0.2076	0.1582	0.5882	0.0736	0.1844	0.116	0.6557	0.1634	0.3693	3.4053	0.279	0.2043	0.3995	3.4673	0.1594	0.2574	0.4199	0.1401	0.4799	0.2171	0.1909	0.3265	0.197	0.1379	0.1216	0.3204	0.217	0.0442	0.126	0.0406	0.2332	0	0.3103	0.3668	0.8545	0.1065	0.1063
AP003419.3	0	0.0864	0.4967	0.1922	0.2556	0.1646	0.39	0.2695	1.214	0	0.4744	0	0.1004	0.3059	0.2069	0.2846	0.0892	0	3.8046	0.3161	0.1021	1.228	0.3598	0.6321	0.3091	0.0894	0	0.0622	0.0902	0.0903	0.4125	0.3359	0	1.3893	0.0953	0.0889	0.1176	0.0885	0.0839	0	0.1625	0	0.1805	0.379	0.6003	0.2365	1.5556	0.103	0.9253
AC010148.1	0.0576	0.0208	0.0698	0.0695	0.1129	0.1586	0.2036	0.1461	0.1064	0.1739	0.049	0.0244	0.4233	0.0614	0.1495	0.1029	0.0107	0.0946	0.1697	0.1428	0.2213	0.4841	0.0975	0.1428	0.0931	0.3339	0.0928	0.0675	0.2174	0.1197	0.2857	0.0708	0.089	0	0.1147	0.0964	0.0283	0.1919	0.0506	0.2058	0.0587	0.0567	0.2065	0.1826	0.0434	0.1994	0.2694	0.0993	0.0619
OGFRP1	2.9203	2.0815	3.4018	1.7882	2.6659	4.6596	1.7018	5.6062	1.1385	2.8156	4.1474	0.8357	1.0445	1.0962	0.7262	3.8488	2.141	3.5023	1.649	2.247	1.0616	2.5839	4.2342	3.3359	1.1253	4.2633	1.7305	0.4369	0.9545	2.6302	4.9709	3.9966	0.2081	1.2153	2.5847	4.4401	0.2243	3.1694	1.0114	3.7836	2.4513	2.8904	3.9578	3.5733	2.3416	4.9098	6.3128	3.1972	2.2459
SNHG1	9.1355	9.0434	18.9537	10.5617	10.5612	18.2234	18.1497	21.1426	13.0359	18.1095	19.2121	4.8499	18.3059	13.0817	7.5695	24.1843	13.6434	8.6812	17.4144	8.6655	10.7119	11.6305	15.5566	18.821	6.7114	9.3043	8.4817	3.8084	7.8627	13.5356	10.1269	14.4466	2.5007	16.8428	21.7099	10.8969	2.803	9.4535	6.2417	6.7073	13.1428	5.4661	8.9537	21.2128	36.8492	80.7334	50.5706	8.2377	31.5709
AC079922.2	0.1995	0.7756	0.2522	0.6267	0.3552	0.462	0.4378	0.4753	2.6901	0.6559	0.4347	1.7249	0.2898	0.4579	1.1776	0.4564	0.2002	0.8278	0.7909	0.2788	0.7201	0.734	0.1875	0.2914	1.1399	0.717	0.482	0.0798	0.5065	0.1738	0.5623	0.4444	0.7846	2.39	0.3666	0.2852	0.7544	0.4401	1.5076	0.5342	0.1955	0.1887	0.2894	0.3191	0.462	0.7585	0.3274	0.5287	0.2968
POC1B-AS1	0.1274	0.1587	0.063	0.2476	0.2969	0.12	0.412	0.2135	0.4756	0.3659	0.146	0.2572	0.789	0.1745	0.3343	0.2164	0.1356	0.2347	0.3929	0.1452	0.4657	1.0541	0.1824	0.0951	0.1518	0.6234	0.2296	0.2524	0.5147	0.1087	0.268	0.1277	0.2165	0.2001	0.1932	0.1296	0.1714	0.1683	0.4096	0.3735	0.1957	0.1044	0.2001	0.3243	0.1598	0.1274	0.2526	0.1371	0.1368
AC022364.1	0.3627	0.6057	0.3609	0.5706	2.0988	0.3276	3.277	0.5873	0.8366	1.3907	0.732	0.5	2.7021	0.2319	1.7445	0.7012	0.2535	0.4892	0.3205	0.8687	3.0559	3.4698	0.9035	0.2546	0.4247	2.1353	0.7158	1.2028	2.9419	0.3423	1.7982	0.6684	1.1897	0.2154	0.5416	0.455	1.6272	1.2751	1.6703	1.2788	0.4158	0.3866	0.7353	0.9338	0.5233	1.3893	2.119	0.9567	1.3639
PPP3CB-AS1	0.3946	0.751	0.6233	0.7407	0.8628	0.9518	1.3751	0.4831	1.3948	1.4664	0.7714	0.5548	1.5299	0.6673	0.9363	0.7781	0.7752	0.9154	0.7578	0.8713	1.6923	1.3809	1.0885	0.5666	0.277	0.9939	0.684	0.976	1.1244	0.7042	1.3681	1.0162	0.331	0.6906	1.2296	0.8608	0.4322	0.8411	0.9104	0.9264	0.7793	0.4149	1.0433	1.1466	0.8286	1.1128	1.0022	0.9142	0.7649
AL133215.2	0.2026	0.1371	0.3505	0.4407	0.7663	0.1742	1.1008	0.2852	0.7008	0.7639	0.8248	0.4833	0.6376	0.5397	0.2737	0.5271	0.8965	0.1782	1.4913	0.2509	0.378	0.5317	0.4284	0.3763	0.3271	0.3785	0.4894	0.3951	0.7164	0.3345	0.2183	0.3111	0.1954	0.3342	0.6553	0.2823	0.249	0.7495	0.2221	0.452	0.645	0.083	0.4297	0.4513	0.5082	0.8134	1.029	0.4361	0.544
TYMSOS	0.1916	0.3459	0.116	0.1668	0.0682	0.2802	0.2343	0.1079	0.1547	0.3613	0.4071	0.1422	0.1407	0.2042	0.642	0.228	0.1964	0.1124	0.79	0.4272	0.143	0.2012	0.1801	0.5221	0.0774	0.1074	0.0772	0.0125	0.4698	0.1808	0.413	0.2522	0.037	0.2276	0.1144	0.2137	0.0236	0.7977	0.0504	0.2907	0.423	0.3613	0.3433	0.2087	0.5529	0.7103	0.3504	0.6601	0.0206
PRR34-AS1	2.0371	2.4513	2.2321	4.515	3.9489	2.8423	2.8288	2.7404	5.5336	3.5848	2.3079	11.2319	2.9446	4.631	5.8217	2.7598	1.3074	4.406	7.9982	1.7569	2.9929	4.6469	1.9572	2.8032	4.4223	2.6647	3.7187	2.2368	3.1163	2.4347	3.1222	3.6942	3.3188	9.3199	1.8475	3.8276	6.7317	2.7218	5.0424	2.5049	1.499	1.2246	1.3231	2.1515	4.1454	7.159	7.4963	5.1168	3.5987
PSMA3-AS1	3.2523	4.5806	4.223	5.2481	4.5891	6.9215	6.7587	6.4683	8.5561	10.3585	6.8141	3.8238	6.7331	5.0598	5.8314	6.534	4.7037	5.0276	5.3785	6.4521	7.4204	9.5194	7.3377	4.4883	3.4075	5.7967	3.297	1.9148	7.8909	6.8054	10.2194	5.567	1.8167	5.9226	9.6387	4.7468	2.8233	5.5659	6.812	6.0795	5.9991	3.4162	5.9688	10.0176	7.1625	5.3549	7.022	5.9597	7.454
ZNF337-AS1	0.1156	0.4323	0.1215	0.2322	0.3529	0.4262	0.2917	0.3837	0.8191	0.7371	0.3567	0.2364	0.4506	0.176	0.5087	0.3684	0.377	0.3874	0.1702	0.5524	0.502	0.7322	0.6365	0.1637	0.2467	0.571	0.2328	0.204	0.5062	0.2961	0.5696	0.2609	0.2709	0.1744	0.3206	0.2993	0.4263	0.3896	0.5288	0.2138	0.4277	0.2437	0.3893	0.8341	0.3937	0.449	0.5034	0.3645	0.2839
AC104472.4	0.3484	0.5241	0.5526	0.1166	0.2585	0.3996	1.2622	0.4088	0.1339	0.657	0.4112	0.2463	1.0358	0.2475	1.0042	0.1727	0.5952	0.4767	0.8551	0.2877	1.4243	1.7613	0.3275	0.1438	0.1407	1.248	0.1871	1.8123	0.6024	0.274	0.3129	0.2038	0.3361	0.3066	0.1734	0.2158	0.0714	0.4835	0.2547	0.2073	0.3452	0.2856	0.3285	0.345	0	0.6458	0.708	0.125	0.5615
AC145423.1	0	0.3737	1.0745	0.5543	0.5528	0.7122	0	1.4573	1.1937	1.0409	0.8795	0	1.9548	1.103	0.8949	0.6157	0	0.2428	7.3155	0.6838	1.3246	1.9319	0.7783	1.0256	0.3343	0.3869	0.1667	0.5384	1.1714	0	1.3386	0.7266	0.3994	4.9179	1.6486	0.1924	0	0.766	0.3632	0.7391	1.0547	0.5091	0.1952	0.205	0	0.5116	2.5239	0	0.6672
AC004816.2	0	0.4717	0	0.3499	0.3102	0.5994	0.4733	0.2453	0.2009	1.3139	0.2467	0	0.1828	0	3.0125	0	0.1623	0.4086	1.0261	0.2877	0.3716	0.4065	0.3275	0.4315	0.5626	0.6511	0.1403	0.2265	2.1358	0	0.751	0.3057	0	1.8394	0.1734	0.1619	1.2847	0.1612	1.5281	0.1555	0	0.4285	0.3285	0.69	0	0.861	1.593	0.5626	0
AC073333.1	0	0	0	0.1533	0.2039	0.3284	0.1037	0.215	0.3522	0.6718	0.2703	0	0	0.1627	0.0825	0.1135	0.2134	0.0895	0	0	0.1628	0.2672	0.2871	0.1891	0.0616	0.0713	0.0615	0.0496	0.072	0.072	0.0823	0	0.0737	0	0.228	0	0	0.0706	0.2679	0.4089	0.2593	0.0626	0.072	0.378	0.3831	0	0.8533	0.1644	0.4922
STAM-AS1	0.0572	0.0516	0.2309	0.0511	0.0509	0.0492	0.0259	0.0537	0.1099	0.1678	0.0945	0.0202	0.04	0.0203	0.0412	0.1418	0	0.0224	0.0842	0.0315	0.061	0.0667	0.0358	0.0472	0.0154	0.0534	0.0614	0.0124	0.018	0.072	0.0205	0.0335	0.0736	0.0755	0.038	0.0531	0	0.1058	0.0669	0.034	0.0486	0.0938	0.0719	0.0189	0.0718	0.2356	0.3874	0.1026	0.3277
ENTPD3-AS1	0.5855	0.6784	1.0747	0.9163	0.7889	0.9664	2.0961	0.7909	1.0585	1.0642	1.4063	1.2585	2.1999	0.8348	1.6162	0.5765	0.9215	0.8351	2.0505	0.6011	1.9154	2.2891	0.7735	0.4116	1.2074	1.6857	0.9049	0.7923	1.2088	0.5973	0.8271	0.7915	1.0076	1.0652	0.3781	0.8381	1.0697	0.8051	1.3395	0.8898	0.6853	0.5838	0.8803	1.2222	0.8239	0.4595	0.5547	0.6985	0.3485
AC098484.4	0.0448	0.1078	0.1549	0.2698	0.2126	0.1669	0.3041	0.3152	1.0155	0.4127	0.2114	0.1424	0.3915	0.0636	0.2903	0.688	0.1112	0.28	0.022	0.1479	0.2069	0.5397	0.3367	0.1725	0.0844	0.2231	0.0962	0.1164	0.3097	0.169	0.193	0.1048	0.0576	0.0985	0.5051	0.0693	0.1467	0.1795	0.5106	0.0266	0.2154	0.0612	0.1126	0.6503	0.674	0.4795	0.8492	0.482	0.7376
AP001505.1	3.4624	4.6368	8.0194	7.252	4.5732	12.2963	7.2829	8.4909	4.1216	7.8618	8.0668	7.3425	4.6872	10.3546	3.259	5.6466	1.1446	3.4053	21.0494	3.1358	5.9551	5.7326	5.9838	7.8385	2.8855	8.1398	6.8364	2.1059	7.0568	3.6885	6.1385	7.7424	2.6936	21.3732	6.6705	8.9248	3.2943	4.3393	3.2327	9.4699	6.5434	7.4164	6.1075	6.8565	8.2662	20.1471	10.2122	5.4105	10.7987
RDH10-AS1	0.026	0	0.0113	0.1133	0.1506	0.0336	0.2122	0.1466	0.1051	0.1473	0.0184	0.0138	0.1229	0.0694	0.2251	0.3484	0.0121	0.0458	0.0767	0	0.2221	0.5315	0.0734	0.0215	0.021	0.4622	0.0839	0	0.3683	0.0246	0.2665	0.0343	0.0251	0.0172	0.1425	0.0242	0.016	0.0482	0.7421	0.0465	0.0221	0.0213	0.0491	0.3867	0.0653	0.0643	0.0661	0.1261	0.6293
AC018521.6	1.3293	2.666	2.0443	3.0648	4.4699	3.0489	4.8154	1.8714	2.8955	3.3417	2.9283	3.1321	4.1838	1.1017	6.7039	3.9531	0.9632	3.8103	0.6524	1.2196	6.2999	2.412	1.9435	1.4634	4.0543	3.45	2.379	2.0166	4.7356	1.8117	2.865	1.8144	2.2796	0.3898	4.8515	0.9606	6.3531	2.4592	8.1612	3.1637	1.0032	2.3005	3.7597	3.3635	3.3349	2.3723	3.3011	3.6569	3.332
AC008610.1	0.3777	0	0.7624	1.3484	1.0086	0.6497	1.5393	0.5317	0.8711	0.633	0.3566	0.267	2.2455	0.4025	1.4967	1.4977	0.2346	0.4429	4.6343	0	1.2083	1.028	0.4733	0.2079	1.0165	1.0587	0.3042	1.5552	1.0685	0.4752	0.2714	0	0	2.6585	0.376	0.117	0.1547	0.3494	0.1104	0.1124	0.1069	0.1032	0.4748	0.8726	0.7897	0.9333	1.407	0	1.7583
ZFAS1	2.4992	2.6583	3.6085	2.2983	2.9662	4.0996	5.6423	3.4514	1.6126	4.196	4.2683	2.5112	4.3701	2.9676	3.4919	2.6898	4.2577	2.6446	11.7665	3.0367	3.6296	4.9977	3.49	3.7389	1.571	3.7307	1.385	0.8511	3.4791	2.0831	3.995	3.9892	0.8151	8.1908	2.3515	3.7431	0.7532	2.7962	1.8319	4.2168	2.9556	2.8439	4.174	2.9577	4.4637	4.4553	11.746	1.7231	5.0309
SNHG16	9.6947	11.0471	7.6204	8.7616	9.6475	10.6075	12.4179	12.947	8.9567	16.4757	9.5883	5.3989	15.0099	11.7266	13.9161	8.2981	5.7579	12.3094	3.341	7.7769	18.5709	6.4129	8.4966	15.2321	10.2622	11.7989	10.3931	7.1966	16.5708	7.5722	15.6463	12.0116	7.6169	9.6414	9.2735	11.1419	13.4335	10.3842	11.545	9.8544	10.0875	8.4465	10.2533	9.462	16.3151	20.6392	20.6259	7.5268	10.4742
AL136295.7	1.0308	1.4885	1.9618	2.76	2.3856	2.2342	4.0889	2.2058	3.7564	2.7468	3.4451	1.399	3.9798	1.5378	2.7181	2.2685	1.2293	2.7076	6.0102	1.3619	3.1657	3.463	2.7516	1.532	1.032	2.1959	1.1623	0.9383	3.0328	1.8286	2.5327	2.7135	0.9148	4.0268	2.7088	1.8006	1.3682	2.8224	2.64	1.6192	1.4704	1.183	2.1769	3.6743	2.8965	3.1075	6.3252	1.9086	3.2778
AC010883.1	0.1243	0.1122	0.1075	0.2496	0.4426	0	0.6755	0.175	1.8637	0.4688	0.4401	0.5273	0.3913	0.1325	0.6717	0.1849	0.3475	0.4373	1.4643	0.4106	1.0605	0.5801	0.4674	0	0.4015	0.3485	0.1001	0.1617	0.4689	0	0.6699	0.1091	0.1199	0.9844	0.495	0	0.1528	0	0.5452	0.111	0.2111	0.2038	0.2344	0	0.1559	0.3072	0.7578	0.4015	0.8013
MIRLET7A1HG	0.1312	0.2763	0.3405	0.5122	0.1946	0.3667	0.7128	0.2155	1.6641	0.6871	0.2787	0.765	0.4817	0.233	0.957	0.829	0.1935	0.5769	3.0261	0.3972	0.5362	1.492	0.7295	0.4784	0.3177	0.2758	0.2994	0.1706	0.5258	0.2476	0.4359	0.9017	0.116	1.5437	0.827	0.193	0.4299	0.364	0.9876	0.1561	0.1856	0.1165	0.1237	0.9417	3.6203	0.4187	1.0551	0.4472	1.4563
AP004609.3	0.3939	1.2562	0.6134	1.213	0.9818	1.1068	2.2476	1.5159	1.4537	1.0894	1.4505	2.5898	2.1492	0.5317	2.1854	0.8201	1.4681	1.1087	6.3416	1.1711	2.5485	1.6237	1.0861	0.5638	1.3782	1.1533	1.1633	1.2977	2.1546	0.8178	1.6698	1.9127	1.6214	2.4608	1.4116	1.1225	1.6784	0.9717	1.6815	1.4767	0.6021	0.7966	1.8818	1.3522	0.1647	0.3894	0.4002	0.4806	1.0157
AC010834.3	0.3689	0.4756	0.7749	0.9876	1.6416	0.3626	0.3579	1.4836	2.0053	1.3909	0.5597	0.0559	1.769	0.1685	0.6833	2.0371	0.2455	0.5561	0.0776	0.6092	1.6857	1.1679	1.0896	0	0.2552	0.8862	0.8912	0.3426	0.8944	0.2486	1.1925	0.7398	0.8133	0.0695	0.3671	0.5875	0.3885	0.9261	1.8486	0.8935	1.1632	0.3024	0.7949	1.4608	0.3966	2.4739	0.803	0.9076	1.6416
LINC02245	0.3214	0.4569	0.3337	0.4357	0.3791	0.3456	0.5568	0.181	0.278	0.7172	0.4837	0.4431	0.3794	0.1884	0.9293	0.1553	0.3594	0.2921	0.9347	0.365	0.7027	0.8343	0.2115	0.2455	0.3114	0.7959	0.2201	0.1567	0.4547	0.2351	0.5889	0.4866	0.2868	1.1242	0.224	0.3733	0.237	0.4312	0.4652	0.3801	0.232	0.1845	0.2803	0.4217	0.4436	0.5659	0.4654	0.5883	0.4403
AC009961.3	0.0654	0.5907	0.2831	0.2629	0.8739	0.7318	0.8891	0.2764	0.7547	2.6325	0.4171	0.347	0.7553	0.1395	1.4853	0.0973	0.3049	0.1535	0.1927	0.6485	1.8146	0.6871	1.0458	0.1081	0.1585	0.9784	0.3163	0.2979	1.2961	0.1235	0.1411	0.1723	0.5051	0.5182	0.0651	0.5473	1.2869	0.6659	1.0333	0.2921	0.2778	0.6975	0.5553	0.2592	0.4105	0.8086	0.5984	0.775	0.2109
AC116913.1	0.251	0.5149	0.2567	0.5805	0.5079	0.7459	1.7362	0.5141	0.9475	1.5204	0.8242	0.484	1.4366	0.4378	0.7399	0.8823	0.2126	0.9367	0.9073	0.5088	1.4845	1.198	0.7722	0.5465	0.4238	1.1088	0.4228	0.46	1.0546	0.5599	0.7378	0.7209	0.3302	0.5723	0.7042	0.6786	0.4207	0.4856	0.4404	0.6722	0.4844	0.449	0.4949	0.9039	0.6585	1.2125	0.7419	0.5159	0.6375
SNHG14	0.1057	0.2742	0.0279	0.5303	0.4364	0.1288	0.5663	0.1659	1.3524	0.5823	0.0794	1.1322	1.406	0.3806	1.2769	0.306	0.0346	0.8551	0.0921	0.1703	1.3409	0.6383	0.1434	0.1409	0.8627	0.4076	0.8863	0.5791	1.8575	0.1222	0.5262	0.1084	1.0102	0.1779	0.3788	0.1072	1.9749	0.2703	1.9067	0.3432	0.1586	0.0992	0.1975	0.2785	0.0354	0.691	0.3227	0.1364	0.0884
LINC01521	0.3056	0.5056	0.1542	0.3921	1.4734	0.3504	0.6573	0.7529	0.7635	1.3444	0.7393	0.594	1.603	0.1085	0.9907	0.6058	0.1661	0.7465	0.225	0.8201	2.1995	1.3367	0.4308	0.1472	0.5757	2.1414	0.8409	0.6291	1.5369	0.3604	0.8507	0.3575	1.0072	0.168	0.583	0.2366	1.8152	0.7067	1.6305	1	0.9946	0.3758	0.9603	0.7816	0.2556	0.6922	0.6209	0.9869	0.3556
AP002478.1	0	0	0	0	0	0.0242	0.0382	0	0.0648	0	0	0.0298	0	0	0	0	0	0	0.0414	0.0232	0.0899	0	0	0	0.0681	0.0263	0	0.0183	0	0	0	0	0	0	0	0	0.0345	0.052	0	0	0	0	0.0265	0	0	0.0694	0.0856	0	0
AL138724.1	0.8641	0.6156	0.3147	0.6393	0.8501	1.6037	0.556	0.3841	0.4196	2.1722	0.7406	1.0608	0.7634	1.5023	0.8355	0.541	0.8897	0.9599	1.674	0.6008	1.6003	1.114	0.7694	1.164	1.5421	0.6374	0.586	0.2365	1.8012	0.6437	1.8623	1.3568	0.658	4.4413	0.7695	1.8592	1.006	0.8834	0.8775	1.7453	0.4247	0.5965	0.3859	0.4953	0.6275	1.6294	1.4322	1.126	0.8794
AC009554.2	0.168	0.1516	0.7994	0.8435	0.5234	0	1.94	0.9461	0.9687	1.4783	0.1784	0.4454	1.0576	0.179	1.271	0.4996	0	0.591	1.7316	0.2775	0.4479	0.8819	0.079	0	0.4069	0.4709	0.0677	0.2185	1.0298	0.1585	0.7242	0.2948	0.1621	5.3215	0.2509	0.2342	0.413	0.4662	0.5894	0.2249	0.0713	0.1377	0	0.6654	0.5269	1.3492	2.3896	0.0904	0.722
AC010969.2	1.9295	2.1146	3.6563	2.2244	2.6717	4.2675	3.2661	2.6949	1.9779	5.7361	3.1012	2.2733	2.5706	2.4478	2.35	2.5048	1.3411	2.8552	6.3584	3.0728	2.0576	3.4476	2.5045	3.3254	1.6443	4.779	1.554	0.7467	2.6283	2.1674	2.624	4.3403	0.9602	4.8908	2.7742	2.4616	1.468	3.4564	4.1906	3.8542	2.6655	2.6489	2.8154	3.9271	4.9369	5.3733	2.4114	3.907	3.866
AC009061.2	0.164	0.3237	0.1596	0.3018	0.4196	0.3173	0.891	0.2164	0.8391	0.876	0.5443	0.1521	1.0752	0.2621	0.8749	0.4114	0.3055	0.3966	0.7092	0.3977	0.8524	0.8846	0.289	0.1692	0.1572	0.6416	0.2559	0.6463	0.7441	0.2514	0.3424	0.3687	0.2867	0.541	0.3468	0.1904	0.2519	0.5498	0.4225	0.2287	0.409	0.2268	0.5024	0.5784	0.1928	0.3672	0.8746	0.1655	0.3413
AC009065.8	0.3767	0.9634	1.5752	1.8493	1.9003	1.6742	6.8238	1.8563	3.6929	7.5768	1.6006	1.3981	2.635	1.2713	1.425	2.2408	1.1115	1.988	2.4961	0.8296	1.607	1.7579	1.6525	0.985	0.5576	0.9387	0.5563	0.694	2.5461	0.8295	1.7593	1.9835	1.2114	1.9059	2.5	0.5834	0.7717	1.1616	2.0377	0.8406	1.0663	0.6177	0.888	1.803	2.2842	1.0861	3.4447	1.0815	3.1029
AC016575.1	0	0	0.112	0	0	0	0	0	0	0	0	0	0.1359	0	0	0	0	0	0.5721	0	0	0	0.1217	0.1069	0.1046	0.3631	0	0	0.2443	0	0.1396	0	0	0.3419	0	0	0.1592	0	0.1136	0.1156	0	0	0.1221	0	0.1625	0	0	0	0.1391
LINC01786	0	0.087	0.0834	0.1937	0.3434	0.1659	0.262	0.1358	2.3357	0.7274	0.1366	1.0227	0.7083	0.1028	1.0423	0.7171	0	0.7917	1.1361	0.4779	0.4114	0.675	0.6346	0.0796	0.5451	0.3605	0.233	0.2508	0.7276	0.091	1.2473	0.2539	0.1861	1.0183	0.48	0.0896	0.5927	0.1784	1.1843	0.0861	0.4095	0.1581	0.3637	0.6685	0.6049	0.2383	0.9799	0.1038	0.1036
AC009309.1	1.8286	2.7181	1.1166	0.648	1.9149	1.5728	2.9224	0.7571	3.3491	3.2448	1.7518	2.0529	2.4827	0.4585	3.9522	1.7593	2.1044	1.7658	4.5928	0.8882	2.0646	1.6311	2.1231	1.0657	1.7368	2.1105	1.4727	1.1889	3.4487	0.9134	2.4342	1.7933	2.594	1.8454	0.7495	1.9988	1.4541	2.7859	2.1698	2.4	1.6439	0.7054	1.3183	2.0235	2.4287	1.5947	3.169	1.3895	3.2354
AC008124.1	1.3221	2.2167	1.5792	2.9512	2.5303	2.0907	4.207	2.5128	5.9287	5.7846	3.2623	5.187	3.8359	1.6582	5.2207	2.896	2.0988	3.393	2.0066	3.1997	4.0127	3.915	2.6431	1.331	4.1466	2.4422	3.0921	2.9557	4.6228	2.3895	2.6907	1.7268	4.2187	1.7784	3.0269	1.8191	6.0058	3.2363	5.5573	2.4599	2.7115	2.3178	2.9917	3.8316	1.3523	1.9477	2.7019	1.905	2.8735
AL844908.2	0.3227	1.1649	0.5583	0	0.7659	0.2775	3.2146	0.1514	0	1.8928	0.2285	0.5703	1.5799	0	0.3487	0.4798	0.2004	0.6307	2.6923	0.8882	3.3263	1.0038	0.5055	0.1776	0.1737	1.1055	0.2599	1.049	3.1444	0	0.9273	0.3775	0.3113	1.5615	0.4283	0.0999	0.1322	0.0995	0.4717	0.672	0.6393	0.3527	0.7099	0.213	0	0.7974	0.3278	0.3474	0.2311
AC234917.3	1.0177	1.1022	2.5131	1.028	1.6306	1.7507	1.6339	2.3705	0.7255	1.535	1.3102	0.3335	1.0289	0.9662	1.0798	1.7334	1.2929	0.8896	0.5176	1.146	1.3615	1.3382	0.9218	1.0542	0.4631	1.556	0.611	0.4812	0.8376	0.7158	1.1366	1.2015	0.3927	0.5617	1.1419	1.4786	0.4321	1.3008	0.6979	1.156	1.3197	0.9253	1.2212	1.6489	0.9284	2.0347	2.2934	0.7569	2.8227
AP001412.1	0	0.1876	0.0599	0.0464	0.0617	0	0.2824	0	0.1598	0.0871	0.0491	0.2204	0.0727	0	0.0749	0.3091	0	0	0.102	0.2289	0	0.1617	0.0651	0.1716	0.2238	0.0647	0.0558	0.0451	0.0653	0.0654	0.0747	0	0.1337	0.1829	0	0	0.0852	0.1923	0.1216	0	0.0588	0.1704	0	0	0	0	0.6336	0.0746	0.1489
AL109984.1	0	0.1103	0.1057	0.4089	0.5437	0	0	0.86	0.5635	0	0.4325	0	0.1282	0.1302	0.2641	0.3633	0.2276	0	0	0.3026	0.9119	0.1425	0.4593	0.1009	0.4932	0.1141	0.1968	0	0.4608	0.2306	0.2633	0.1072	0.1179	0	0.1216	0	0	0.452	0.4286	0.2181	0.6224	0.1002	0.4607	1.6935	0.1533	0.6038	0.4965	0	1.1812
STX18-AS1	0.0837	0.1112	0.1569	0.2085	0.2235	0.206	0.2937	0.2586	0.2922	0.3828	0.3375	0.0887	0.3854	0.1709	0.2739	0.2489	0.13	0.199	0.2944	0.1593	0.3471	0.4556	0.2994	0.119	0.0863	0.2889	0.1311	0.1391	0.3223	0.1952	0.3307	0.2142	0.1346	0.1105	0.2314	0.1663	0.1114	0.3634	0.2549	0.1286	0.2783	0.1124	0.3288	0.3177	0.2012	0.3935	0.2078	0.1376	0.1748
AC135050.3	0	0.2984	0.6673	0.5901	0.1962	0.2843	0.1497	0.1551	2.7958	1.1081	0.3121	1.0516	0.5781	0.4697	1.0718	0.4916	0	0.1292	3.245	0	0.47	0.6427	0.3107	0.182	0.3559	0.8237	0.0888	0.0716	0.3118	0	0.8313	0.2901	0	1.7452	0.7678	0	0.2709	0.1019	1.0632	0.1967	0.3743	0.3613	0.1039	0.5456	0.1382	0	0.4478	0	0.3551
AC020765.2	0.1145	0.1034	0.3963	0	0.3058	0.0985	0.3112	0	0.1321	0	0	0	0.1202	0	0.1238	0.1703	0	0.1343	0.5059	0.0946	0.1221	0.1336	0	0.0946	0	0.214	0	0.2979	0	0	0	0.201	0	0.1512	0	0.1064	0	0.2119	0.1005	0.3067	0.0972	0	0	0	0	0	0.2327	0	0.2461
AC093627.5	0.2862	0.8284	0.7087	0.7796	1.3354	0.8829	1.7431	0.7781	1.309	1.6128	2.0897	0.7326	2.2056	0.7047	1.2586	1.1741	0.515	0.8796	0.6394	1.0514	2.0734	2.8898	2.9872	0.4319	0.7251	1.7522	0.779	0.7636	1.452	0.7078	1.4253	0.7535	0.7712	0.5601	0.6779	0.8254	1.1281	0.9404	1.0648	1.8147	1.0894	0.8577	1.0329	3.0882	0.5819	0.5731	0.9125	0.6588	1.4526
AL096701.4	0.3401	0.3581	0.5883	0.6449	0.5549	0.39	0.6929	0.3192	1.0458	0.7836	0.8428	0.601	1.4271	0.9663	0.9187	0.8428	0.4752	0.3988	3.3379	0.8892	0.8461	3.1734	0.3196	0.3276	0.5949	1.0591	0.4565	0.3316	1.0155	0.4813	1.1605	1.293	0.4374	2.1691	0.5077	1.0006	0.7662	1.101	1.2427	0.4047	0.4331	0.1858	0.5878	1.0101	0.1422	0.6302	2.6486	0.4881	1.0351
AL512353.1	0.1703	0.201	0.1134	0.2719	0.3382	0.3043	0.8722	0.4427	0.4382	1.0047	0.399	0.1667	0.7561	0.1257	0.6939	0.2533	0.1099	0.3227	0.2894	0.1731	0.9082	0.535	0.3941	0.1731	0.2539	0.906	0.3377	0.3834	0.9268	0.2102	0.4377	0.3449	0.3034	0.294	0.4956	0.28	0.2738	0.5091	0.6436	0.3041	0.3783	0.3008	0.5189	0.6098	0.0329	0.5666	1.0783	0.3385	0.366
AC124016.1	0.1092	0.4929	0.189	0.1828	0.4861	0.1879	0.6677	0.1538	0.8187	0.6178	0.3867	0.6949	0.6303	0.291	0.7082	0.0812	0.0509	0.1281	1.2061	0.5412	0.5241	0.3822	0.462	0.3607	0.485	0.1531	0.3958	0.071	0.206	0.2577	0.2943	0.3354	0.4215	0.7928	0.1087	0.0507	0.2685	0.101	0.4311	0.2924	0.371	0.1791	0.206	0.3244	0.137	0.4048	0.6658	0.0588	0.352
AC040977.1	1.5868	3.6453	2.9949	1.4484	4.7509	2.2333	5.4869	2.0308	3.9925	7.2528	1.8386	3.212	6.0537	0.7686	2.3384	1.716	1.2095	1.8607	11.2568	4.6456	5.3839	1.6827	3.2541	1.6675	1.0482	2.1565	1.5103	0.6565	5.8494	0.9528	2.1764	3.0379	2.3656	10.4707	4.164	2.4126	2.482	3.7362	8.6034	0.9012	1.5922	1.7738	3.5361	3.4279	5.9714	2.3169	5.7155	2.3293	4.804
AC018926.2	0.0994	0.0897	0.0859	0.3325	0.4422	0.5127	0.4049	0.1399	0.4583	0.3747	0.5628	0.6321	0.5212	0.1059	0.859	0.7387	0.1851	0.233	1.4629	0.2461	0.9535	0.5795	0.2802	0.5742	0.3209	0.1857	0.3201	0.1938	0.2811	0.375	0.1071	0.4359	0.0958	1.3112	0.0989	0.2769	0	0.4595	0.7843	0.3547	1.0967	0.1629	0.1873	0.9837	0.6232	0.491	0.4037	0.107	0.5337
AC104841.1	0	0.1603	0.0768	0.2973	0.1581	0.1528	0.362	0	0.7171	0.335	0.0629	0.4709	0.5592	0.4733	0.192	0.2642	0	0.3125	3.7929	0.1467	0.0947	0.3109	0.4175	0.4401	0.4303	0.249	0.0715	0	0.5026	0	0.3829	0.6236	0.0857	1.0551	0.5305	0	0.1092	0	0.2337	0.0793	0.0754	0.1456	0.0837	0.5277	0.4457	0.439	1.8049	0.2869	0
AC253536.6	0	0.2694	0.0646	0.4496	0.1329	0.1926	0.3041	0.4203	0.7746	0.7504	0.4756	0	0.783	0.4772	0.1613	0.7768	0.1391	0.35	1.868	0.3081	0.3979	0.9576	0.3507	0.2465	0.1808	0.6276	0.3606	0.1941	0	0.1408	0.7238	0.0655	0.072	0.197	0.2229	0.208	0.2751	0.2071	0.3927	0.1998	0.4436	0.2447	0.5629	0.2217	0.6553	0.6454	0.7582	0.4017	0.8819
H1-10-AS1	0.0579	0.3395	0.0751	0.1743	0.2189	0.4106	0.511	0.1426	1.001	0.7092	0.3278	0.1841	0.683	0.2158	0.4534	0.1506	0.2022	0.1527	1.7467	0.442	0.7251	0.8607	0.3807	0.1672	0.1402	0.3515	0.1981	0.1223	0.8186	0.1092	0.2339	0.3428	0.2512	1.222	0.3312	0.1882	0.3912	0.3613	0.6598	0.1162	0.1843	0.1898	0.2046	0.5873	0.1815	0.3396	0.4115	0.1869	0.2642
AC009097.2	0	0	0	0	0	0	0	0	0	0.2675	0.0753	0	0.1116	0	0.23	0	0	0	0.7833	0	0.2269	0.2482	0	0.0879	0	0	0	0.0692	0.1003	0	0.1147	0	0	0.1404	0	0	0	0.0984	0	0.095	0.1807	0	0	0.2107	0.1335	0	0.6486	0	0
AC010642.2	0.3544	0.5098	0.297	0.5042	0.3056	0.3525	0.4965	0.577	0.9069	0.5569	0.3059	0.4815	0.3254	0.3305	0.8379	0.4941	0.4231	0.3897	0.6523	0.2744	0.4134	0.6073	0.4477	0.2561	0.2504	0.4554	0.2409	0.2232	0.4387	0.3972	0.5013	0.3693	0.2671	0.6578	0.441	0.2367	0.2042	0.3689	0.5732	0.3559	0.2257	0.2633	0.2402	0.5703	0.6947	0.5885	1.4066	0.3696	0.5236
VPS9D1-AS1	8.0442	4.789	7.3982	3.1363	2.8139	8.5454	5.9815	20.3844	2.4412	6.386	7.135	1.8555	1.0957	3.0378	1.3421	8.7716	0.71	4.8654	3.6986	2.9367	1.2641	2.1072	4.4834	11.3725	2.0509	8.4654	3.0461	0.3487	1.9696	2.9296	9.8551	11.9129	0.1361	6.109	7.5856	9.7821	0.4509	6.1356	1.9805	5.3153	5.7995	4.188	4.2045	3.5772	4.0363	8.2996	23.5419	1.5192	7.3378
AC022966.2	0.0561	0.0506	0.0485	0.1127	0.1498	0.2413	0.0762	0.158	0.3235	0.2115	0.0397	0	0.1177	0.0598	0.0606	0.0834	0	0.1316	1.1564	0.0463	0	0.0654	0.3691	0	0.0906	0	0	0	0.1058	0.0529	0	0.0492	0	0.5923	0.1117	0.0521	0.0689	0.1038	0.0492	0.0501	0	0.092	0.0529	0.1666	0.2111	0.0693	0	0.1208	0.1205
THUMPD3-AS1	0.4983	0.9509	1.0686	1.143	1.4414	1.3125	1.9108	1.4102	2.6994	1.905	1.3414	1.618	1.8895	0.8241	2.4007	1.7056	1.1025	1.3694	1.8035	0.9043	1.6549	3.4147	1.7806	0.8828	1.1733	1.4548	1.3	1.3903	1.8061	0.9256	1.7898	1.1659	0.9463	1.3631	1.5034	0.9163	1.3459	1.3587	2.1031	1.1905	1.1899	0.6893	0.9983	1.6702	2.422	1.4172	1.951	1.4192	2.247
AL033397.2	0.0363	0.0982	0.0314	0.3157	0.1614	0.0936	5.2727	0.1021	1.1713	4.286	0.1284	0.0769	0.0381	0.1933	0	0.2158	0	0.1701	0.0534	0.03	0.1547	0.1693	0.2387	0.3594	0.0879	0.305	0.0876	0.0472	0.1368	0.1369	0.8209	0.191	0	0	0.7583	0	0	0.1678	0.1591	0.0647	0.2156	0	0.3078	0.5747	0.546	0.8067	1.5478	0.039	0.5845
AC004000.1	0	0.2063	0.5931	0.2295	0	0.4914	0.4657	0.3217	0.2636	0.2873	0.7282	0.3635	0.1199	0.2435	0.247	0	0.1065	0.134	3.8697	0.1887	0.1219	0.1333	0.2148	0.0943	0	0.2135	0	0	0.1078	0	0.3694	0.5013	0	0.6032	0.1137	0	0.2809	0.4228	0.1002	0	0	0.0937	0	0.5657	0.1433	0.1412	0.4644	0.6151	0.1228
AC021851.1	0.2365	0.1186	0.2728	0.2111	0.3275	0.3842	0.2499	0.148	0.3333	0.3963	0.2605	0.2786	0.1378	0.308	0.142	0.2735	0.1714	0.2465	0.3482	0.3472	0.1681	0.4904	0.3211	0.0868	0.1485	0.221	0.1058	0.0513	0.2726	0.2975	0.1982	0.3459	0.076	0.4855	0.2354	0.3174	0.2261	0.5104	0.2535	0.1173	0.2677	0.1939	0.1734	0.3382	0.3955	0.5844	0.8009	0.1131	0.367
AL121832.2	2.6665	4.0777	1.9223	1.1404	2.5054	1.529	3.8236	1.2513	3.8438	3.7241	3.4091	3.2986	7.5379	2.9204	4.3225	2.9737	2.7603	1.1291	9.0518	3.9757	3.3174	3.4561	1.5316	1.7124	1.196	6.2978	1.8493	3.4673	2.6543	1.3279	2.9534	3.7697	0.6431	9.9708	1.4008	1.8582	2.3668	2.8092	1.3643	1.6527	3.3961	1.3966	2.933	1.9068	2.7874	2.4709	3.311	1.196	7.1614
AC097376.3	0.3484	0.6737	0.5274	0.3872	1.124	0.8882	1.0141	0.6743	0.703	1.8844	0.9823	0.343	1.6251	0.5502	0.6252	0.6752	0.8519	0.8462	0.4305	0.7808	1.8109	1.103	0.7952	0.5085	0.4972	0.8195	0.5761	0.6673	1.1908	0.7278	1.1329	0.7806	0.4561	0.2463	1.2446	0.8265	0.4511	0.6905	0.9002	1.1326	0.5229	0.5201	1.0087	1.084	1.0925	1.1375	0.7836	1.0112	0.6616
AC079907.1	0.2646	0.7164	0.4578	0.0886	0.1178	0.6827	0.1797	0.3725	0.1526	0.3326	0.3747	0.2806	0.1388	0.282	0.2859	0.3934	0	0.1551	0.1948	0.1092	0.2821	0.7716	0.6217	0.3277	0.2136	0.2472	0.2131	0	0.3743	0.4993	0	0.1161	0	0.6984	1.4485	0.1229	0	0.2448	0.3481	0.1181	0.2247	0.4338	0.3742	0.393	0.9957	0.9807	3.7633	0.9969	0.8527
AC009731.1	0.0225	0	0	0	0	0.058	0.0305	0.0633	0	0.0565	0.0318	0	0	0	0.0729	0	0	0.0264	0.0993	0.0371	0	0	0	0.0371	0.0181	0	0	0	0.0212	0	0	0.0395	0	0	0	0	0.0276	0	0.0394	0	0.0954	0.0369	0	0	0	0	0.2055	0.0242	0.0724
LINC02878	0.1764	0.0227	0.3707	0.1518	0.2692	0.2168	0.2397	0.2129	0.3488	0.2851	0.1606	0.0802	0.3438	0.1612	0.109	0.1499	0.0235	0.1773	0.5938	0.1665	0.7526	0.1764	0.2369	0.1041	0.1017	0.3768	0.2639	0.2622	0.5705	0.214	0.2988	0.1548	0.1459	0.9314	0.4014	0.2342	0.062	0.1399	0.3758	0.09	0.2354	0.1653	0.1901	0.1497	0.1897	0.9031	0.1536	0.5427	0.9206
SNHG10	0.3913	0.5339	0.6062	0.4934	0.5994	0.4696	1.1621	0.4356	1.2174	1.2697	0.7475	0.8781	0.6206	0.4655	0.9245	0.8119	0.2967	0.5656	1.0853	0.3382	0.786	1.2951	0.5645	0.6161	0.6319	0.8248	0.3518	0.3018	1.0899	0.4036	0.5394	0.535	0.3687	0.8047	0.6341	0.3551	0.5816	0.6145	0.6385	0.4386	0.3632	0.2462	0.4033	0.6668	0.9247	0.506	1.6087	0.3233	1.7793
AC048341.2	0.1008	0.0909	0.523	0.4047	0.5382	0.26	0.5476	0	2.4404	0.2533	0.2141	0.2137	0.7401	0.2148	0.5445	0.899	0.2817	0.5908	4.1544	0.0832	0.1075	1.8808	0.5683	0.416	0.4068	0.0942	0.1623	0.2621	0	0.0951	0.3258	0.9727	0	3.3248	0.3009	0.3745	0.4954	0.0932	0.7071	0.3598	0.0856	0.0826	0	0.898	2.5282	0.996	2.457	0.7594	2.2734
AC142472.1	0.2274	0.7182	0.59	1.1224	0.9613	0.7333	2.5095	1.1203	1.7042	1.1788	1.2275	0.9342	1.7592	0.6663	1.6892	0.5916	0.7149	0.6332	3.8078	1.2203	1.5456	1.7239	1.0151	0.4458	0.6883	0.9294	0.6867	0.776	1.8224	0.6972	0.98	0.9476	1.0418	1.6503	0.7638	0.7394	0.8732	1.183	1.3709	0.5834	0.5309	1.095	0.6163	1.1537	0.4635	0.7374	0.6641	0.6731	1.1602
EMSLR	1.5022	0.8116	1.9218	0.4603	0.4991	2.9572	0.8623	1.8766	0.183	0.7447	1.4832	0.1122	0.3996	0.9921	0.1601	0.6292	0.4534	0.5334	0.3115	1.092	0.3272	0.3455	0.9446	1.2753	0.7772	0.3558	0.6135	0.1169	0.2195	0.6688	1.2655	1.773	0.0306	0.8796	0.537	0.2851	0.026	0.7242	0.2134	1.3407	0.9431	1.0234	0.8478	0.7018	5.5869	1.6469	2.2248	0.1708	2.1366
AL021707.1	0	0	0	0.0662	0.0881	0	0	0.1393	0.5706	0	0	0.1049	0.1038	0	0.3208	0.2943	0	0	0	0	0	0.3463	0.279	0.0817	0	0.4623	0	0.1287	0	0.1867	0	0.0868	0.1909	0.3918	0.591	0	0	0	0.1736	0.1766	0	0	0.0933	0.098	0.1241	0	0.5027	0.2131	0.1063
AC099778.1	0.3884	0.4206	1.0527	0.364	1.1062	0.4677	1.0552	0.5832	0.8062	0.4231	0.77	0.4667	0.8692	1.0208	0.7275	0.5005	0.1689	0.1518	2.3635	0.5345	0.8007	0.6342	0.7057	0.4703	0.7943	0.4113	0.3336	0.2188	0.879	0.513	0.4743	0.4089	0.4496	1.2301	0.7989	0.5052	0.7637	0.6706	0.8402	0.3697	0.5276	0.2759	0.3417	0.7691	0.4222	0.3199	0.5787	0.3345	0.6397
AL590617.2	1.3124	2.8258	1.33	1.4684	0.8344	1.6771	1.4008	2.9035	2.5297	2.1917	2.7747	1.1133	0.7868	1.3985	0.5673	1.5612	2.5852	0.8355	5.2726	2.8952	1.0996	1.859	4.0708	1.5016	0.772	1.7518	0.8456	0.4998	0.5304	1.7691	2.3842	1.7439	0.2713	2.5981	1.8289	1.6898	0.2995	1.4568	0.5427	1.8072	2.6426	1.0452	1.6263	4.5482	1.1995	1.4825	2.4191	0.8679	2.6184
AC138230.1	0.149	0.269	0.0645	0.4489	0.1327	0.1282	0	0.5245	0.4297	0.281	0.2111	0.316	0.0782	0.3176	0.3221	0.554	0.0694	0.0874	2.0846	0.4307	0.3973	0.5215	0.3502	0.5537	0.2406	0.2089	0.2401	0	0.2811	0.0703	0	0	0.1438	1.6718	0.0742	0.2077	0.4579	0.0689	0.3268	0.266	0.3163	0	0.3513	0.4427	0.0935	0.2762	0.8327	0.1604	0.4803
AC009486.2	0.0551	0.373	0.0953	0.166	0.564	0.0948	0.1871	0.1164	0.1906	0.4848	0.117	0.1168	0.5203	0.1174	0.6848	0.0819	0	0.1938	0.0406	0.0682	0.9401	0.6106	0.2072	0.091	0.2891	0.8752	0.2441	0.1433	0.4157	0.208	0.3563	0.0967	0.3189	0.0727	0.0548	0.2048	0.3047	0.1019	0.5074	0.4918	0.117	0.1581	0.2338	0.3001	0.0346	0.3744	0.1679	0.0297	0.0592
RAB11B-AS1	2.9961	4.7127	3.8507	3.4667	3.3908	4.2336	9.8845	4.2782	3.4551	6.725	5.031	2.6323	8.2176	3.512	5.8744	3.3731	6.6993	3.9651	11.9107	5.761	5.5683	8.288	5.1092	2.4738	2.3498	5.2389	2.7577	2.1706	5.8526	4.8867	4.1974	4.3191	2.1057	6.1006	4.0474	4.3746	2.8931	5.2658	2.8906	4.0492	3.9975	3.9649	5.2056	4.7041	3.5973	3.7546	1.8263	5.0223	2.9428
AC138696.2	0.8875	1.0012	1.1516	0.4456	1.185	2.6717	6.631	0.9371	2.3028	1.9522	2.3566	0.4705	6.7507	1.1822	3.8365	1.3197	0.8269	1.5611	4.9003	2.0154	3.3124	3.8823	1.2513	1.0992	0.3583	1.6585	0.3574	1.8753	3.1385	0.6281	0.7173	1.5575	1.9263	4.9779	0.2209	1.4431	0.2727	2.2577	3.3083	0.9901	0.3768	0.3638	2.0919	0.8788	0.2783	3.2896	2.9303	1.4331	2.3836
AC245884.8	0	0.1015	0.0973	0.3764	0.1001	0.1451	0.4583	0.1583	0.389	0.9188	0.4379	0.1789	0.2949	0.1797	0.4253	0	0.3143	0.3956	1.904	0.0929	0.2998	0.787	0.2642	0.1857	0.0908	0.2101	0.0453	0.1828	0.2651	0.1592	0.0606	0.0987	0.0542	1.5583	0	0.1045	0.1382	0.156	0.3452	0.0502	0.0955	0	0.159	0.7237	0.7053	0.3473	0.9711	0.3026	0.604
ARHGEF26-AS1	0.099	0.258	0.0333	0.2282	0.4698	0.6525	0.4705	0.2709	0.355	0.2073	0.2297	0.1282	0.6748	0.1113	0.0891	0.1635	0.6812	0.1483	0.1052	0.3359	0.34	1.3724	0.4392	0.1044	0.0444	1.1866	0.093	1.083	0.2592	0.3631	0.1126	0.2267	0.0318	0.0145	0.1806	0.2043	0.0878	0.2441	0.1302	0.1914	0.4201	0.2884	0.3265	0.4191	0.0759	0.0068	0.0614	0	0.2008
FAM160A1-DT	2.2113	1.2473	0.9565	1.6653	2.3374	0.3566	1.502	0.5837	1.5938	3.6482	1.0765	0.8793	1.885	0.8837	0.8962	2.0551	1.1589	0.9724	0	2.3967	1.7686	4.0305	1.6888	1.1411	0.3347	7.1024	1.5583	2.0667	1.8247	1.5649	2.0852	0.9702	0.2666	0	2.7514	0.6421	0.3397	1.5342	1.091	2.5904	2.347	1.0197	1.5636	3.0106	1.0402	3.0736	2.9486	1.1902	0.4454
AC022211.2	0.4503	0.7422	0.2879	0.5112	0.6449	0.9599	1.3299	0.9923	0.8354	1.4767	0.7903	0.5813	0.6163	0.2712	0.7618	0.8734	0.4196	0.8036	0.0577	0.6306	0.9396	0.571	0.6993	0.4203	0.5217	0.6037	0.5677	0.1782	0.7201	0.4065	1.055	0.6529	0.7744	0.2067	0.2534	0.7459	0.8422	0.652	0.8415	0.5243	0.3491	0.642	1.0891	0.853	0.2947	1.4273	1.8698	1.5598	1.3252
AL024498.1	0	0.0607	0.2328	0.2252	0.2994	0.1736	0.1828	0.3788	0.2715	0.2537	0.2144	0.0713	0.2117	0.1075	0.2545	0.1	0.3447	0.1578	0.2971	0.1111	0.2511	0.667	0.1581	0.1666	0.0272	0.2514	0.1354	0.1093	0.1903	0	0	0.2361	0.0649	0	0.067	0.0625	0.0413	0.28	0.1475	0.2101	0.1999	0.0276	0.2854	0.2997	0	0.3325	0.4101	0.181	0.2891
AC109322.1	0.548	0.7066	1.0497	0.3144	0.8711	0.6397	2.127	0.6062	1.0383	1.5253	1.3859	0.9546	2.1355	0.5006	1.1845	1.4551	0.547	0.6885	2.5359	1.4546	1.8366	1.7351	0.883	0.7434	1.0113	1.6459	0.8197	1.1962	1.4766	0.2955	1.3499	0.79	0.9063	2.4797	0.5065	0.8729	0.7697	1.0501	0.7553	0.8734	0.7977	0.706	1.4393	1.0077	0.3928	0.8222	0.8749	0.7585	2.4811
SNHG15	11.3805	10.7017	20.8632	6.1632	6.7981	15.2768	14.0607	12.9799	6.1999	13.4522	11.4561	5.7272	5.6668	11.1501	8.715	11.1133	7.7004	7.4091	18.5132	7.4475	7.2466	9.2311	10.9919	18.0254	9.0055	7.7931	5.736	1.3394	8.4221	9.5056	14.5654	14.9571	1.5752	31.116	12.1032	13.2702	3.952	6.3558	7.1171	12.5225	5.6099	5.5091	10.5638	9.5021	35.989	9.2496	40.415	8.4513	29.0125
UBL7-AS1	0.807	1.6226	1.0165	1.0235	1.5374	1.5221	1.8078	0.9766	1.0285	3.0429	1.7242	0.6305	1.2922	0.9202	1.5758	0.9473	1.8465	1.2285	1.0005	1.4262	2.4003	1.8496	1.3573	0.6896	0.6401	1.4815	1.0718	0.6811	1.8957	1.2557	1.785	1.2919	0.6282	0.5231	1.0146	1.7363	0.5916	0.9036	1.2913	1.3772	1.6708	1.0561	1.7085	1.8783	1.03	1.6617	1.28	2.6517	0.9125
AL596223.1	0.0256	0.0462	0.0221	0.0343	0	0	0	0	0	0.0322	0	0	0	0.0273	0	0	0	0	0.0377	0.0211	0	0.0597	0	0.0423	0	0.0239	0.0206	0	0	0	0	0	0	0	0.051	0.0476	0	0.0237	0	0.0685	0.0217	0.021	0	0	0.0963	0.253	0.6761	0.2755	0.055
YTHDF3-AS1	1.9985	2.1768	2.8614	1.9835	2.3309	2.0152	4.119	1.3582	2.3046	2.9451	2.4398	1.3883	3.1811	1.1749	3.1278	1.3321	2.8249	2.6667	4.7688	3.3005	3.8947	4.6623	1.1659	1.1949	1.5578	3.992	1.776	3.0914	4.0291	0.9103	1.708	1.6931	1.9278	2.8193	1.1661	1.0885	1.6938	1.5936	2.055	1.4146	2.1649	2.0337	2.5988	1.5011	1.4695	1.2771	2.3803	1.9288	4.2937
AC026740.1	0.6255	0.5081	1.3528	1.0049	1.3363	2.9591	1.9544	1.2329	0.6492	2.516	0.9744	0.4643	1.8375	1.5998	0.4732	1.5812	0	0.6602	3.0393	0.9814	1.3341	2.3349	4.9975	1.1362	0.5555	2.6885	0.6045	0.244	1.7106	0.3541	2.0223	0.988	0.2414	2.5591	1.183	1.5692	0	1.2151	0.4389	0.5024	0.8498	0.8717	2.1231	1.3626	2.1971	2.1639	1.1439	3.0975	1.8815
ZNF687-AS1	0.05	0.0452	0.1731	0.0335	0.1781	0.0861	0.4757	0.0704	0.1154	0.1887	0.3897	0.2652	0.4199	0.1066	0.2163	0	0.0932	0.0587	0.1473	0.0413	0.5868	0.4669	0.1881	0.2065	0.1212	0.187	0.2015	0.1301	0.1415	0.1416	0.3774	0.1317	0.0483	0.3962	0.0498	0.4184	0.0615	0.1851	0.1755	0.0893	0.1274	0.041	0.0472	0.1486	0	0.1854	0.1525	0.1616	0.0537
AC005387.1	0	0.1269	0.1216	0.0941	0	0.4836	0.191	0.3958	0.8105	0.3534	0.2986	0.149	0	0	0	0.836	0	0	1.4487	0.2321	0.4497	0.3279	0.2642	0.4642	0	0.5253	0.3396	0.1828	0	0	0.303	0.2467	0.1356	1.6696	0.2798	0	0	0.13	0	0	0.358	0	0	0.6959	0.7053	0.3473	1.9992	0.1513	0.906
AC083799.1	15.5505	19.4812	21.0248	11.2826	19.7947	24.552	16.619	15.7684	11.161	21.7333	18.4417	9.8585	23.6163	11.8777	14.3961	14.7144	14.3357	20.3391	18.3327	18.8124	32.9907	22.706	20.7999	17.194	10.8426	21.2354	9.8089	10.1456	33.2767	17.8024	22.09	22.8533	5.1926	17.9393	31.0116	17.1262	6.2813	16.4969	11.7314	22.5165	16.758	13.0153	18.0956	16.4737	28.7826	23.512	47.0077	23.0614	24.4156
LINC01089	0.2275	0.4323	0.5387	1.0661	1.0232	0.6077	1.7894	0.4552	3.6732	1.0235	0.9751	0.4063	2.5	0.268	1.6435	1.6915	0.3012	0.66	5.9945	0.7317	1.7111	2.3187	1.2943	0.3362	0.3674	0.4252	0.8294	1.4636	1.5583	0.3842	0.7226	0.4833	0.5545	4.5355	0.882	0.356	0.5887	0.5538	0.8612	0.4702	0.4575	0.2847	0.5193	2.0393	0.706	0.7841	3.0413	0.6059	2.1225
AL355987.4	0.0913	0.0824	0.1481	0.1375	0.1118	0.1374	0.2016	0.1125	0.2238	0.1435	0.194	0.1089	0.0838	0.073	0.111	0.1358	0.0106	0.0803	0.4369	0.0283	0.1217	0.1598	0.1716	0.0942	0.0553	0.1173	0.0735	0.0742	0.0861	0.1185	0.1722	0.1703	0.033	0.4368	0.0909	0.053	0	0.1161	0.0701	0.1121	0.1357	0.0655	0.043	0.1469	0.2434	0.0705	0.1971	0.1229	0.1349
AC133552.5	2.0385	3.2613	0.8817	2.853	3.299	1.3548	13.2164	1.0435	12.288	5.3574	1.7058	9.3334	14.4843	2.4684	8.5113	1.6533	1.8128	7.1711	10.6411	2.9075	10.6709	9.5113	1.3934	1.6831	12.1934	8.1379	5.2236	8.1928	11.359	1.224	3.6945	3.3335	11.709	9.4158	1.6601	1.894	11.0456	3.7712	10.321	3.5559	1.5734	1.5192	3.0575	2.9358	2.2084	2.404	2.0709	1.4962	1.7917
AC073352.1	0	0.443	0	0.3286	0.3495	0.5911	0	0	0.2264	0.1234	0.139	0.1041	0	0.1046	0.2122	0.146	0.0915	0	0.1445	0	0.2094	0	0.0923	0	0	0	0.0791	0	0.2777	0.0926	0	0.4307	0	0	0.1954	0.0912	0	0.3632	0.1722	0	0.3334	0	0.0926	0.0972	0.1231	0.3639	0.4987	0	0
TMEM44-AS1	1.3415	4.5612	2.078	1.1486	3.3601	2.7638	8.6455	2.6352	3.9215	4.7056	3.5345	2.4809	7.4625	1.9614	6.6418	2.4586	4.8539	3.4022	6.4307	4.3279	8.217	8.2608	3.9292	2.0349	2.0905	7.5787	2.412	6.876	4.0599	2.2372	3.6982	3.3945	1.7154	4.2819	2.919	2.232	2.2621	2.9724	3.2561	3.7867	2.5164	3.1457	3.5884	5.8381	1.5654	4.2784	11.5683	0.9068	3.452
LINC01508	0.074	0.0445	0	0.0165	0.3511	0.0848	0.4019	0	0	0.124	0.0524	0	0.3104	0.0263	0.1332	0.0733	0.0919	0	0	0.1425	0.3943	0.1438	0.0927	0.0407	0.0398	0.3225	0.139	0.0641	0.2092	0.0233	0.2391	0.0433	0.0476	0.0651	0.1227	0.0916	0	0.0912	0.0216	0.176	0.0837	0.0606	0.2557	0.0732	0.0928	0.0609	0.4759	0.0265	0.0265
AC006270.1	0	0	0	0.0693	0	0.089	0.8437	0	0	0.2602	0.1466	0	0	0.2206	0	0	0	0	0.9144	0.171	0	0.1207	0	0	0.1671	0.0967	0.0834	0	0.3905	0	0	0	0	0.2732	0	0	0	0	0.0908	0.0924	0	0	0.1952	0.1025	0.2597	0.5116	0.7361	0	0
AC108010.1	0.4463	1.0646	0.5516	0.7042	1.6459	0.8226	1.2559	1.4811	3.2721	2.2841	0.8352	0.3042	1.2376	0.1699	0.8958	1.3747	0.4455	1.6075	0.0469	1.3426	1.5638	0.8553	1.6181	0.9476	0.5663	1.1319	0.7189	0.6218	1.4431	0.722	1.3055	0.4196	0.369	0	1.8088	0.3851	0.7836	1.0911	1.8455	0.9674	1.6512	0.9147	1.2624	2.62	1.3197	1.4574	1.166	0.8923	1.5412
FSIP2-AS2	0.0336	0	0.0291	0	0.2992	0.0289	0	0	0.1163	0	0.0476	0.0713	0.1411	0.0358	0.3996	0	0	0	0.099	0	0	0.2745	0.0316	0	0.0814	0.0314	0.0271	0.1748	0.0951	0	0.0724	0.059	0.0324	0.2218	0.1004	0.0625	0.0826	0	0.1474	0.06	0	0	0.0951	0.0998	0.2952	0	0	0	0
AL359091.3	0.5181	0.5455	0	0.5202	0.6149	0.5942	1.173	0.3647	1.3941	0.6512	0.4891	0	1.7213	1.0122	1.1198	0.5136	0.4827	0.405	1.9071	0.6417	0.6446	0.8058	0.8116	0.2852	0.2091	0.9682	0.6259	0.5053	1.2214	0.7333	0.6514	0.4546	0.0833	2.3932	1.1174	0.0802	0.3184	0.4793	0.8331	0.2312	0.5132	0.2124	0.6513	0.855	0.4333	0.5334	0.5264	0.1859	0.3711
SCAMP1-AS1	0.7971	0.9414	1.2854	0.8432	2.2424	1.6928	4.3045	0.9282	1.3731	2.9686	1.4703	0.5321	4.2329	0.797	2.6693	1.3755	1.3202	0.8539	1.5069	1.5602	4.7956	4.4424	1.2764	0.7394	0.5085	2.1239	1.173	1.4331	5.3359	0.9564	2.1528	1.3643	0.8923	1.7273	1.2734	1.3258	0.7014	1.1652	1.2688	1.8883	1.1196	0.9842	1.3824	2.1436	2.9873	1.2888	1.7995	1.4089	2.0086
AP006621.3	1.4289	2.4592	2.3571	2.1576	2.6325	1.9149	5.6877	1.4502	6.3612	4.6363	2.2118	3.2768	4.8459	1.558	2.5856	2.5693	1.9194	2.1042	8.562	3.2653	4.0395	3.1397	3.9978	1.7285	1.556	3.6015	1.8734	3.2623	5.3584	1.9126	1.7905	1.7495	1.7951	5.0432	2.5469	1.3585	1.7969	2.9816	3.1185	1.038	2.0032	1.4165	2.0677	2.6979	2.8345	1.0264	2.7007	0.8943	2.356
SCAT2	0	0.0608	0.4076	0.0901	0.1798	0.0579	0.0914	0	0.3882	0.0846	0.0477	0	0.1413	0	0.2182	0.3003	0.0627	0	1.4867	0.1112	0.0718	0	0.1265	0	0.2174	0.1887	0.0542	0.0438	0.0635	0.0635	0.1451	0.1181	0	0.5331	0.067	0.1251	0.0827	0.1245	0.1181	0	0.0572	0	0	0.3333	1.3511	0.8317	1.0259	0.2174	1.591
AC025171.2	0.2716	0.7027	0.4464	0.2909	1.2008	0.4828	0.2706	0.5991	0.6787	0.6259	0.718	0.4608	0.3325	0.2123	0.8023	0.7404	0.2952	0.9449	0.6665	0.8	0.4634	1.0244	0.8595	0.1944	0.5117	1.6073	0.5833	0.0942	0.2903	0.1794	1.1708	0.5005	0.3843	0.705	0.3425	0.4543	0.9124	0.3601	1.7311	0.6141	0.638	0.527	0.6487	1.0847	0.4202	0.9956	0.837	1.7641	0.6906
LINC02035	2.53	4.852	2.509	4.5241	4.8659	4.0179	3.8419	2.913	10.9304	5.6787	3.7812	4.1197	6.1049	2.4264	4.4234	3.4932	1.1954	4.111	2.3148	5.9316	6.0509	5.2805	5.6561	2.0143	2.5824	5.0992	3.573	1.4745	7.7708	2.8049	5.3944	4.0039	5.3343	2.0153	4.5689	4.7602	4.9748	5.5665	7.1324	4.4514	2.8539	3.0814	3.6716	5.6005	12.3204	13.6083	2.0746	8.9291	3.9603
LINC01376	0.0813	0.1761	0.6048	0.1741	0.6079	0.1259	0.3755	0.1831	0.3563	0.4701	0.1957	0.4655	0.2047	0.2426	0.615	0.0967	0.3181	0.2097	0.2873	0.4565	0.5548	1.2708	0.6572	0.1208	0.21	0.8963	0.5762	0.148	0.966	0.3222	0.771	0.1569	0.1569	0.1931	0.178	0.1662	0.5595	0.2858	0.6132	0.9433	0.3037	0.16	1.0118	0.9821	0.5507	1.1652	0.3799	0.21	0.1572
LINC01311	0.1712	0.4017	0.7701	0.1604	0.3657	0.3534	0.7442	0.4338	0.6318	0.3443	0.5334	0.4357	0.2874	0.2554	0.333	0.611	0.2233	0.2008	1.0083	0.509	0.3286	0.5991	0.5149	0.7633	0.47	0.3519	0.2206	0.1113	0.226	0.1615	0.2583	0.4206	0.0661	1.672	0.3749	0.3182	0.2104	0.3801	0.2703	0.3056	0.4361	0.5895	0.1937	0.2712	0.8591	0.4654	2.1916	0.258	1.1771
CKMT2-AS1	0.6349	0.8567	0.5858	0.8864	1.3348	0.7385	2.0781	0.5874	0.8716	2.0825	0.7792	0.5642	1.1482	0.6894	1.2807	0.8451	0.3267	0.6665	0.7834	1.1034	1.9279	2.5956	0.6365	0.4743	0.3027	1.1073	0.9204	0.9002	2.1211	0.7474	1.6095	0.8383	0.5774	0.8778	1.1255	0.9719	0.6391	0.9788	1.1031	0.9768	0.9087	0.7584	1.0603	1.1854	0.7206	1.5838	0.731	1.471	0.4807
AL117379.1	0.5116	0.5936	1.2645	2.1036	0.7807	0.6286	1.2907	0.7202	0.8428	2.2966	1.1903	1.0074	0.7668	0.623	1.1847	0.326	0.4085	0.2571	5.3804	0.9053	0.9352	1.1083	0.893	0.4827	0.531	0.6829	0.412	0.7128	1.2406	0.8275	0.1575	1.0261	0.141	2.2184	1.0185	0.9507	0.2695	0.9465	0.7051	0.4566	0.6826	0.719	0.3445	1.3026	2.0169	0.3612	1.7077	0.4721	1.3347
AC004263.1	0	0.1317	0	0.0977	0	0.1255	0	0	0.2525	0	0.0517	0	0.0766	0	0.0789	0.1085	0	0	0.3223	0	0	0.0851	0	0	0.0589	0.0682	0	0	0.0688	0.0689	0.3146	0	0	0.2889	0	0	0	0.135	0.128	0	0	0	0	0	0	0.1803	0.519	0	0.1568
AC010542.5	0	0.1169	0.6723	0.7803	1.1529	1.1141	0.3519	0	1.6431	0.6512	0.642	0.6867	1.223	0.138	1.1198	0.963	0.2413	1.5189	1.5257	0.4278	0.9668	1.2087	0.9739	0.2139	0	0.242	0	0.0842	0.7329	0.2444	0.4187	0.341	0	1.3675	0.5157	0.6017	0	0.2396	0.3408	0.8092	0.11	0.4247	0.3664	0.7695	0.8124	0.8001	1.8422	0.976	0.2783
AC068205.2	0.0135	0.0611	0.0703	0.0726	0.0844	0.0117	0.0736	0.0572	0.3125	0.0511	0.0767	0.0144	0.1279	0.1011	0.205	0.282	0.0126	0.0635	0.3391	0	0.13	0.3161	0.1019	0.0671	0.0547	0.038	0.0327	0.0352	0.0511	0.0639	0.0438	0.1189	0.0131	0.1967	0.0674	0	0.0999	0.0501	0.1782	0.0121	0.0115	0	0.0255	0.1207	0.051	0.1507	0.3579	0.0438	0.3202
SMG7-AS1	0.0878	0.0396	0.1012	0.1175	0.3124	0.151	0.2384	0.2059	0.2193	0.2758	0.1139	0.0775	0.5371	0.0779	0.1106	0.2392	0.0409	0.0686	0.0646	0.1208	0.2651	0.4948	0.2887	0.1328	0.1181	0.5193	0.1649	0.1521	0.3034	0.2346	0.5832	0.1412	0.0988	0.0772	0.2184	0.1767	0.1258	0.1894	0.2437	0.2089	0.2111	0.1559	0.2758	0.5648	0.0367	0.253	0.208	0.1102	0.1257
AC008946.1	0.3526	0.6364	0.4067	1.5734	1.1507	0.6065	2.0755	0.6618	1.3553	1.4773	0.6658	1.62	2.466	0.501	3.3023	1.5728	1.9709	1.2403	1.0383	1.4557	2.5065	2.7419	0.8837	0.1941	0.4744	2.4158	0.9465	0.6877	3.1032	1.1089	1.0132	1.4438	1.0204	1.2408	1.1698	0.546	0.8666	0.6523	1.4431	1.3636	0.1996	0.7708	0.4432	0.6982	0.8846	1.452	1.3134	0.5061	0.505
AL133477.1	0.1513	0.6145	0.1963	0.6077	0.3367	0.3254	0.5139	0.1065	1.4832	0.6657	0.375	1.0429	0.1587	0.4837	0.5723	0.3375	0.4934	0.5323	0.7797	0.5623	0.3227	0.4413	0.1422	0.3123	1.527	0.1414	0.3656	0.1476	0.3567	0.4283	0.4077	0.3983	0.5839	0.8986	0.3765	0.1406	1.2087	0.2799	0.929	0.2026	0.3212	0.124	0.4993	0.5244	0.4745	0.4674	0.9992	0.733	0.3251
KMT2E-AS1	3.4286	5.7032	5.0013	5.895	4.9069	4.2788	10.5936	4.2589	12.8693	6.2531	6.1883	21.5271	9.3805	5.5161	13.8037	2.9989	5.6995	5.8336	30.0905	5.6623	6.3802	6.4304	5.9396	4.5515	13.4603	4.7738	7.7965	4.2397	6.403	3.6157	6.5202	3.7164	7.782	11.7999	2.9443	3.3106	11.1536	5.1614	10.2596	5.5199	3.9956	4.5191	3.5494	6.3235	6.4934	2.7409	7.1712	3.4737	7.9442
AC016394.2	2.0649	1.0752	2.9542	3.2961	2.8984	2.6641	1.6183	3.3543	5.4952	3.1945	3.4867	1.6	1.9164	1.6926	2.5749	3.8971	1.0359	2.2351	0.4677	2.6889	2.6254	2.594	2.1648	1.5738	2.5007	1.7067	1.5351	0.8778	2.9209	2.7727	1.3694	2.1604	1.6089	1.2578	2.925	3.3207	2.3425	2.7182	3.7615	2.1265	3.3042	2.0183	3.1449	6.055	2.8891	2.8456	2.6626	1.9664	4.6072
SOS1-IT1	0.4735	0.819	0.6144	1.5055	0.6673	0.9502	0.5896	1.4442	1.6381	1.7854	1.0896	1.2133	1.573	2.0602	1.6203	1.9948	0.6249	1.7119	0.4067	0.5539	1.3885	1.3347	1.0384	1.3031	0.7008	1.364	0.8262	0.2822	1.6	1.0424	2.4237	1.0387	1.5605	1.7184	0.7462	0.7699	2.2306	1.3869	1.7995	1.0212	1.4741	0.5822	1.116	1.2502	0.5939	0.4875	0.8017	0.9344	1.5259
PXN-AS1	0.4489	0.7717	0.564	0.3434	0.3425	0.6527	0.8277	0.6471	0.4561	1.1151	0.7266	0.2833	0.5607	0.262	0.5314	0.747	0.8763	0.4011	0.4721	0.5208	0.6041	0.6359	0.5325	0.406	0.233	0.4594	0.2324	0.2641	0.4233	0.2622	0.4377	0.469	0.1444	0.4655	0.5852	0.7449	0.197	0.6427	0.5531	0.477	0.4992	0.6134	0.4031	0.635	0.2413	0.6867	0.5647	0.4027	1.1253
AL136295.2	0	0.0598	0.4011	0.3547	0.2948	0.057	0.3599	0.1865	0.7638	0.0833	0.4221	0.0702	0.278	0.1412	0.2863	0.5909	0.1234	0.5437	2.1455	0.1094	0.1413	0.0773	0.0623	0.2188	0.107	0.1238	0.1067	0.0431	0.4372	0.0625	0.1428	0.1744	0	0.6119	0.1978	0.1231	0	0.3064	0.2324	0.1182	0.0562	0.1086	0.1249	0.1967	0.0831	0.2455	0.8075	0.0713	0.7827
SNHG6	33.3298	35.8097	61.7148	48.5247	43.371	66.4461	87.0504	36.4762	45.0706	70.1725	55.3485	60.6675	59.9445	36.6583	63.2478	33.6886	61.1426	43.3643	64.7885	32.1421	49.2078	50.4961	37.1077	31.7124	31.0731	42.0409	32.7547	17.4646	49.9519	32.7966	45.8806	55.1497	35.673	72.3681	24.0921	47.7795	48.2758	46.4662	41.9352	37.4665	49.119	30.1852	43.6186	36.1045	40.764	75.9852	64.9799	65.7785	50.0846
AC011416.3	0	0.1717	0	0.0849	0.4705	0.1455	0.9479	0.2381	0.3414	0.2392	0.4043	0.0673	1.442	0.0676	0.4113	0.1258	0.1576	0.3967	0	0.4365	1.1274	1.1099	0.5167	0.0698	0.1024	0.8495	0.2384	1.306	0.5783	0.1197	0.752	0.0186	0.3468	0.0837	0.0421	0.1179	0.4678	0.176	0.5193	0.6982	0.1616	0.1387	0.3987	0.3559	0.0796	0.1045	0.4081	0.1821	0
AC125494.3	0	0	0	0	0	0.2806	0.4432	0	0	0.1367	0.077	0.1153	0	0	0.235	0	0.1013	0.1275	0.3202	0.1796	0	0.2537	0	0.1796	0.0878	0.1016	0.0876	0.0707	0.2051	0.2052	0	0	0.1049	0.287	0	0	0	0	0.0954	0.0971	0	0.1783	0	0	0	0	0.3314	0.1171	0.1168
AC087742.1	0	0	0	0.0448	0	0.115	0.0908	0	0.0771	0	0.142	0.1418	0.0701	0.0713	0.2168	0.1988	0	0.0784	0.1969	0	0.1426	0.156	0.1257	0	0.1619	0.0625	0.0538	0	0.1261	0	0	0	0.0645	0.353	0.1331	0	0	0	0.0586	0.0597	0	0.0548	0.063	0.0662	0.0839	0.0826	0.3396	0.072	0.1437
MINCR	1.4553	2.0138	1.5386	2.0781	2.2741	2.0305	8.3469	0.9105	4.5871	4.7966	1.9693	3.9776	10.3821	2.9981	4.4385	1.6349	1.5366	2.1995	7.8564	2.35	6.1383	5.9603	2.3709	1.5754	2.9503	2.0547	2.8129	6.0553	5.2148	1.2816	3.4502	2.0148	2.7141	3.9265	2.4786	2.0733	3.7359	2.6325	4.5099	1.5874	1.2905	1.1665	2.5001	1.7291	1.9472	2.7569	2.0698	0.8007	3.6131
AL391427.1	0	0.3706	0	0	0.2741	0	0.1394	0.1445	1.5389	0.129	0.2907	0	0	0	0.4437	0.3053	0	0.1204	0.3023	0	0	1.3172	0.3859	0.0848	0.1658	0.4796	0.248	0	0.3872	0	0.7744	0.2702	0	0.6774	0	0.1908	0	0.2849	0	0.1832	0.1743	0.0842	0.0968	0.5082	0.3863	0.2537	1.9815	0.442	1.4336
AP003352.1	0.0995	0.4939	0.3443	0.4163	0.155	0.6633	0.8448	0.1751	0.918	0.8755	0.2994	0.4484	0.2349	0.2651	0.6452	0.4069	0.3476	0.4667	1.3186	0.5752	0.6101	0.6964	0.6079	0.5546	0.3013	0.2557	0.2604	0.2749	0.4692	0.3756	0.6166	0.4584	0.168	0.6566	0.7676	0.2774	0.214	0.6903	0.48	0.5772	0.3168	0.1631	0.2814	0.5665	1.3418	0.7684	1.112	0.3749	1.9241
AL592211.2	0	0.3259	0	0.1612	0.4286	0.7248	0.3271	0.1695	0.4165	0.7566	0.5967	0.3829	1.263	0.5131	0	0.895	0.5608	0	1.9498	0.6959	0.1284	0.5617	0.1132	0.5964	0.1944	0.3374	0	0.1565	0.1135	0.2272	1.1676	0.2113	0	0	0.3595	0	0	0.5568	0.5279	0	0.2044	0.0987	0.454	0.2384	0	0.1487	0.2446	0	0.776
AL390719.2	0.4512	1.1311	1.1709	1.2751	2.5435	3.9668	4.6989	2.2584	5.6654	2.9616	5.857	0.691	4.6809	0.641	1.6253	7.5287	0.6072	1.9399	25.2431	1.7386	1.4433	10.9351	5.4186	2.4421	0.9309	3.6534	0.8882	0.6519	2.1273	0.946	4.2138	1.8475	0.1934	4.168	3.9919	1.3042	0.0616	1.4375	0.9233	1.2528	1.2344	1.1918	1.4179	10.0264	4.7792	0.7432	12.5285	0.7555	6.4624
MAPKAPK5-AS1	3.3732	3.8979	4.6907	4.2521	4.5038	5.3145	9.9784	5.5255	7.071	9.9065	5.9825	4.1951	9.3601	4.9215	8.5343	4.8517	6.1091	5.4897	10.5829	4.9852	9.48	10.5173	5.1262	4.7633	4.0977	6.4654	4.1004	4.3247	9.7213	4.5065	6.268	5.4772	4.1815	13.9376	5.2875	5.5947	4.378	5.3657	5.6268	6.3165	4.2693	4.2125	5.2162	6.3989	5.4375	10.789	14.7485	4.4966	7.4168
LINC02585	0.2524	0.6835	1.5286	0.169	1.1235	0.8685	1.0288	0.7108	0.8734	1.9039	1.6088	0.803	1.3242	0.807	0.2728	0	0.9408	0.296	2.2301	0.2085	1.0768	1.1779	0.4745	1.0422	0.4076	1.1793	0.8132	0	2.3806	0.9528	0.5441	1.7721	0.2435	0.9995	0.2513	0.4691	0.3102	0.2335	0.2214	1.1265	0.8574	0.8278	0	0	0.95	0.9357	0	1.087	1.0848
AC145207.8	0.0879	0.3173	0.076	0.1765	0.2347	0.3779	0.4775	0.1237	1.2162	0.4419	0.3734	0.2796	0	0.4683	0.5699	0.2614	0.2456	0.7214	0	0.4354	0	0.205	0.1652	0.5805	0.1419	0.0821	0.0708	0.0571	0.1658	0.1658	0.4735	0.0771	0.4239	0.232	0.9623	0.0817	0.216	0.0813	0.4625	0.0784	0.3731	0.1441	0.0829	1.7403	0.2205	0.2172	0.4464	0.473	0.4721
AC092368.3	0.3732	1.1507	1.4527	0.6661	2.6021	2.1131	3.0418	1.7075	0.4304	3.5572	1.6296	0.5276	5.8729	1.3256	3.0248	1.2948	0.6374	1.5317	0.4121	1.284	10.0151	4.9336	1.5492	0.8474	1.1801	6.2473	2.154	1.2132	6.3346	0.9684	2.8822	2.4014	1.2	1.3544	0.9596	1.3292	0.8791	0.9781	1.9639	4.6075	0.6337	1.8101	2.5509	1.9399	1.3264	3.266	2.5591	2.7117	1.8375
AC010719.1	0	0	0.2292	0.1773	0.059	0.1139	0.6299	0.0932	1.0694	0.2498	0.2345	0	1.8068	0.3529	0.7158	0.2955	0	0.233	0.9752	0.0547	0.2119	2.4725	0.1868	0.0547	0	0.6808	0.16	1.3781	0.3748	0.125	0	0.3487	0.1278	0.3497	0.1319	0	0.1628	0.0613	0	0	0	0	0.2498	0.3279	1.4956	0.5729	2.8262	0.1426	0.7116
AC008763.1	0.1761	0.1059	0.2031	0.1964	0.209	0.3534	1.8339	0.5784	1.0153	0.7378	0.6234	0.1867	3.7563	0.2502	0.5709	0.2618	0.7109	0.0688	0.2593	0.2908	0.8762	1.027	0.1103	0.1454	0.0474	0.6581	0.1418	1.6027	1.4944	0.3877	0.1898	0.103	0.1132	0	0.6427	0.1636	0	0.2172	0.3604	0.1572	0.3987	0.2406	0.3874	1.0461	0.0736	0.0725	0.0596	0.1264	0.6305
AC009404.1	0.131	0.228	1.8296	0.2255	0.3665	0.33	0.3941	0.3821	4.4572	0.7293	0.2121	0.2382	0.2455	0.2593	0.7686	0.6958	0.1308	0.3402	18.9602	0.1546	0.5489	0.4148	0.475	0.2086	0.4382	0.2011	0.2412	0.1278	0.7237	0.1678	0.4236	0.2628	0.4153	0.9016	0.4471	0.287	0.6901	0.1991	1.5842	0.3007	0.3099	0.1995	0.3353	0.5096	2.4301	1.8153	1.1314	0.4836	0.7641
ARHGAP5-AS1	2.1419	4.1562	2.9878	3.1901	3.7893	5.8032	7.1652	7.0109	5.1563	4.4423	5.6117	1.9305	12.6405	1.9116	3.0671	3.0655	5.812	2.7315	11.7476	8.0698	8.6794	3.0607	8.6569	2.7191	1.1889	2.9019	3.1482	5.4311	7.2463	5.6842	5.7995	3.8295	1.8338	3.5335	5.037	4.6769	1.053	5.8697	3.6164	2.9392	5.4332	4.5873	4.5689	5.7262	2.5525	3.1426	4.5425	2.4211	5.1198
ERICH6-AS1	0.1391	0.1962	0.1504	0.2444	0.7894	0.2169	0.3189	0.1102	0.1003	0.2404	0.2832	0.0737	0.1733	0.0463	0.2537	0.1293	0.2106	0.1325	0.1536	0.2154	0.204	2.5151	0.1553	0.1651	0.1053	2.4451	0.154	0.0735	0.3689	0.1313	0.2904	0.1907	0.0839	0.241	0.1298	0.1939	0.0427	0.2332	0.3279	0.3104	0.1845	0.0998	0.1885	0.1894	0.1636	0.4404	0.3003	0.131	0.0747
MCM3AP-AS1	0.1185	0.352	0.2391	0.423	0.3735	0.3227	0.2682	0.5351	0.6547	0.4157	0.4544	0.157	0.2797	0.2104	0.2934	0.4037	0.0598	0.3473	0.1526	0.2853	0.4369	0.334	0.3294	0.3628	0.1793	0.3967	0.2187	0.1476	0.3026	0.2422	0.2713	0.2816	0.1191	0.0717	0.5651	0.2981	0.1335	0.4566	0.394	0.2643	0.3898	0.174	0.4701	0.5816	0.2291	0.5123	0.8225	0.2498	0.4083
AC034236.2	0.3381	0.3606	0.1595	0.5554	0.465	0.3172	2.3797	0.2596	1.0278	1.2748	0.6746	1.4338	1.3542	0.393	1.3285	0.457	0.1432	0.7568	1.4932	0.5329	1.1142	2.0075	0.6066	0.4821	1.0173	0.402	0.495	0.7393	1.9997	0.203	0.4637	0.5393	0.9783	1.5818	0.4283	0.771	1.0953	0.5117	1.4016	0.384	0.287	0.5039	0.4346	0.6999	1.1951	0.6835	0.8118	0.3639	1.1555
AC096540.1	0.1497	0.2027	0.1943	0.3507	0.3998	0.0644	1.2202	0.2108	0.7769	0.3764	0.424	0.2381	0.5497	0.3988	0.8898	0.1113	0.0697	0	0.4409	0.2472	0.7982	0.9605	0.0704	0.1854	0.3022	0.4896	0.1206	0.438	0.8471	0.1413	0.5647	0.0657	0.2166	1.1855	0.0745	0.3478	0.276	0.277	0.2626	0	0.1907	0.2455	0.3529	0.0741	0.3756	0.185	0.2281	0.1612	0.4825
RAD51-AS1	0.7018	0.8076	1.0321	1.5268	1.3587	1.1318	4.2426	1.1856	4.7549	2.867	1.8636	0.8744	4.4363	0.5983	2.8821	1.6958	0.474	1.5431	3.6167	1.2025	3.1058	4.4004	2.2593	1.0141	0.7366	1.5574	0.9185	1.3917	2.3991	0.7781	1.9664	0.8776	0.9478	2.1535	2.0958	0.6684	0.7978	1.6555	2.8931	0.6577	0.7896	0.676	1.1249	3.0576	2.1789	1.2573	2.7272	1.1522	2.6954
AL354993.2	0.1826	0.0824	0.1579	0.2444	0.4063	0.157	0.8681	0.257	0.2105	0.1147	0.4525	0	0.5747	0.1946	0.0987	0.4072	0.0851	0.2141	0.1344	0.3769	1.2655	1.0649	0.429	0.1507	0.0737	1.5353	0.2941	0.6529	0.5165	0.3445	0.2951	0.0801	0.0881	0	0.2726	0.0848	0	0.5911	0.0801	0.3259	0.6201	0.5987	0.3443	0.8135	0.1145	0.1128	0.371	0.4914	0
AC010503.4	19.4895	36.6065	18.9126	17.6672	19.6525	41.9383	28.7226	19.844	18.4944	30.0116	41.6045	19.9026	37.8764	25.0598	7.772	18.1792	15.4774	21.5047	29.9662	55.1101	29.3718	39.8478	58.4027	46.2561	20.0313	41.3921	18.5343	12.2504	36.8933	27.3469	40.9206	29.5964	3.6769	13.0028	36.0073	27.1294	0.8838	19.8243	14.1292	55.7128	32.607	21.8725	41.2922	39.7336	37.1679	6.4863	23.8182	32.051	32.9893
AL603839.3	0.2453	0.4429	0.1415	0.5474	0.2184	0.7738	1.3332	0	0.9431	0.6168	0.1158	2.0812	0.6006	0.2614	2.1212	0.2432	0.381	0.3836	0.4817	0.2026	1.2209	1.908	0.1537	0.2701	0.2641	0.8405	0.2635	0.4785	1.7738	0.6173	0.7932	0.5023	0.3945	1.7269	0.1628	0.076	0.6031	0.3026	1.4346	0.9489	0.3472	0.5363	1.1566	0.3239	0	1.0104	0.5816	0.088	0.7029
AC007292.1	0.0663	0.1796	0.5738	0.2664	0.3542	0.1711	0.2703	0.2801	0.6884	0.3335	0.5166	0.422	0.3479	0.4241	0.6451	0.5917	0.1236	0.1556	1.8554	0.6025	0.6365	0.3868	0.8104	0.219	0.1606	0.5577	0.1068	0	0.5004	0.1252	0.143	0.291	0.2559	0.7878	0.3301	0.1233	0	0.3068	0.2327	0.1776	0.5631	0.2719	0.1876	0.2627	0.0832	0.3278	0.3369	0.4284	0.2138
AC046134.2	0.1742	0.3111	0.1915	0.306	0.4134	0.2621	0.5323	0.2043	0.4184	0.5473	0.2775	0.2501	0.3502	0.174	0.5176	0.2482	0.2096	0.2127	0.2564	0.2607	0.5455	1.1554	0.2933	0.1947	0.208	1.4001	0.3127	0.1486	0.3969	0.3013	0.3245	0.3216	0.2975	0.1963	0.2528	0.3034	0.2631	0.3927	0.4392	0.2979	0.3358	0.1606	0.3147	0.37	0.2094	0.3048	0.3502	0.1133	0.3664
AL136018.1	0.5747	0.0943	0.3164	0.1749	2.0928	0.6291	0.142	1.324	0.1808	0.6567	1.2209	0.0554	0	2.9508	0.0565	6.6036	0.3894	0.7352	0.1539	1.51	0	0.3047	0.8348	0.7765	0.8015	0.2929	0.1683	0	0.0493	0.9367	0.9009	0.9169	0.0504	0.2069	1.3002	1.8933	0	2.1749	0.275	3.031	0.8872	1.1564	1.2315	0.776	0.3932	1.3556	1.2208	0	4.2658
GIHCG	0.3536	0.6272	0.5696	0.6693	1.9861	0.4405	1.9048	0.4463	1.2795	1.7625	0.8461	1.0213	2.2002	0.8445	2.5826	0.5439	0.443	1.1724	2.8544	0.4329	1.6903	11.1223	0.4699	0.3121	1.0631	8.624	1.0409	1.086	1.9892	0.4372	0.8672	0.674	1.1409	2.3654	0.4491	0.5551	1.4385	0.7444	2.2244	0.8162	0.383	0.3398	0.5173	0.6398	0.1835	3.4949	0.5326	0.3675	0.0917
NRSN2-AS1	0.3155	0.7902	0.5322	0.8184	1.1093	0.6445	2.3894	0.422	1.892	2.1018	0.7763	0.6691	3.5418	0.4875	3.0431	0.7623	0.6026	2.673	0.5691	0.469	2.6831	2.659	0.6227	0.4754	0.8342	2.4762	1.0227	3.123	2.462	0.6401	1.8785	0.9274	1.2631	0.406	1.3111	0.6376	2.0163	1.1382	2.4351	0.9855	0.7568	0.5237	1.1526	0.9606	0.6036	1.6664	1.4263	0.9765	0.8389
AL358780.1	0	0.1509	0.1446	0.1119	0.1488	0	0	0	0.7711	0.4202	0	0.1772	0	0	0.3613	0	0	0	0.7384	0.4141	0	0	0.1571	0.276	0.135	0.1562	0.1346	0.1087	0.1576	0	0.1801	0	0	0.2206	0	0	0	0	0.1466	0.1492	0.1419	0	0.3152	0.1655	0	0.6196	0.6793	0.1799	0
AL162741.1	0.0953	0.258	0	0.1063	0.0283	0.3824	0.2589	0.0447	0.4395	0.2395	0.2474	0.1684	0.1	0.1015	0.2059	0.0472	0.1183	0.0745	0.4208	0.1573	0.1693	0.037	0.0895	0.2884	0.0513	0.178	0.0256	0.1032	0.2396	0.1199	0.2396	0.1115	0	0.5868	0.2529	0	0.1171	0.0588	0.2228	0.0567	0.0809	0.0781	0.1198	0.1887	0.1593	0.3531	0.5162	0.1026	0.5117
AC244090.2	0	0	0	0.1673	0	0.0537	0.3395	0	0.2161	0	0.0885	0.3312	0	0.1997	0.2025	0	0.0582	0.1465	1.1038	0.0516	0.0666	0.2186	0	0.1547	0.0504	0.3502	0	0	0.1767	0.0589	0.0673	0.1096	0	0.1649	0.1244	0	0.1536	0.0578	0.1096	0.0558	0.1061	0.0512	0.1767	0.1237	0	0.1544	0.0635	0	0
AC002044.1	0	0	0	0	0.2787	0	0.4254	0	0	0	0	0	0.3285	0.3337	0.6769	0	0	0	2.3054	0	0	0	0.5887	0	0	0.5852	0	0	0	0	0	0	0	0.4133	0	0	0	0.5794	0	0	0	0	0.2952	0.3101	0	0	0.9544	0.3371	0.3364
AC023302.1	0.2011	0.2723	0.522	0.202	0.3581	0.865	0.2732	0.2832	0.8118	0	0.5697	0.1066	0.1055	0	0.2174	1.0468	0.1874	0.1179	1.9249	0.3322	0.1072	1.0558	0.4726	0.3321	0.3248	0.7517	0.081	0.2615	0.3793	0.0949	0.5419	0.0882	0.097	0.5309	1.1011	0	0	0.093	0.1764	0	0.2562	0.0824	0	0.8962	1.3877	0	1.9412	0.433	1.2964
AL161891.1	0.2561	0.4912	0.3324	0.2143	0.8265	0.6059	0.3625	0.5559	0.5539	0.6305	0.6348	0.0905	0.3807	0.2275	0.2883	0.5872	0.1989	0.5382	0.0943	0.3525	0.7967	0.4855	0.4314	0.5816	0.1723	0.3191	0.2837	0.2359	0.5837	0.3021	0.5521	0.3278	0.1544	0.169	1.2748	0.5157	0.2099	0.5726	0.4961	0.4286	0.5709	0.2975	0.5836	0.2748	1.2451	0.923	0.3903	1.1144	0.4701
AC010731.1	0.4498	0	0.0973	0.6022	0.1001	0	0	0.3166	0.389	0	0.0796	0	0	0.1198	0.2431	0.1672	0	0	0	0	0	0.1312	0.2114	0.0928	0.1816	0.2101	0	0	0	0	0	0.0987	0	0	0.1119	0	0	0.208	0.3945	0.2007	0	0	0.106	0	0.2821	0.2779	0	0.7263	0.8456
AL163051.1	0.4581	0.6793	0.5095	0.6133	3.3498	0.6192	0.8446	0.8292	0.6415	0.7404	1.761	0.9715	0.824	0.4882	0.9548	0.6326	0.4573	0.8442	1.6864	0.5404	0.663	12.7877	0.5536	0.3512	0.9247	13.6061	0.5535	0.3617	1.1109	0.5558	0.7406	0.7753	0.5998	1.9866	0.3909	0.6993	0.9652	0.8173	0.6888	1.0806	0.6113	0.9657	0.5553	0.648	0.7389	0.4043	1.1636	0.1761	1.4765
AL139011.1	0.036	0.0325	0.0623	0.1928	0.0962	0.1549	0.2446	0.2028	1.1212	0.1811	0.204	0.6491	0.4534	0.1919	0.5448	0.3748	0.0671	0.2534	0	0.1784	0.3072	0.336	0.1692	0.0595	0.5233	0.6056	0.116	0.1639	0.1019	0.1699	0.1164	0.1264	0.5211	0.903	0.3584	0.1004	0.5311	0.0999	0.758	0.2571	0.1835	0.0886	0.2716	0.2139	0.2259	0.2669	0.3293	0.3489	0.1934
CEP83-DT	0.0997	0.072	0.0517	0.1068	0.1952	0.0686	0.1625	0.2526	0.1609	0.5763	0.1412	0.1057	0.1255	0.0425	0.3016	0.0889	0.0557	0.1403	0.2642	0.0494	0.1275	0.5116	0.1874	0.0329	0.1449	0.4843	0.1606	0.0907	0.1128	0.0376	0.1504	0.07	0.2115	0.1842	0.0595	0.1297	0.147	0.1106	0.1574	0.089	0.0846	0.1634	0.1128	0.0987	0.1	0.2709	0.4051	0.1288	0.257
AC015802.5	0	0	0	0	0	0	0.1685	0	0.429	0	0	0.263	0	0	0	0.1844	0.1155	0	0.1826	0	0	0.2893	0.1166	0	0	0	0	0	0	0.351	0	0	0	0	0	0	0	0.2294	0	0	0.2106	0	0	0	0	0.1532	0.6299	0	0
AL354836.1	1.7438	3.8688	0.7542	3.064	2.9749	8.6239	3.6519	4.1937	6.8705	5.2969	7.5627	3.6208	4.04	3.7937	1.1778	5.2937	0.8123	1.704	19.6836	5.3397	1.7045	15.9335	4.3706	3.0594	0.9972	4.3447	1.5799	0.4251	2.7406	2.5366	7.36	3.8252	0.7009	2.8766	3.9053	1.2151	0.8929	4.0997	2.3578	3.6962	2.9611	2.442	4.5895	9.9995	9.1141	2.6032	12.4006	2.1118	16.391
AL133342.1	0.4056	0.732	0.3508	0.2715	0.4813	0.5814	1.4692	0	0.4677	0.5098	0.1914	0.43	0.5673	0.2881	0.4383	0.8041	0	0.6341	0.3981	0.3349	2.8832	0	0.1271	0.1116	0.6549	0.3789	0.4355	0	0.7649	0.5102	0.5827	0.1186	0.3912	3.033	0.5383	0.1256	0.4984	0.3752	0.4743	0.2413	0	0	0.2549	0	0.3392	0.6681	0.1373	0.7276	0.1452
AC011444.1	0.3872	0.5591	0.3349	0.0518	0.2757	0.2664	0.2104	0	0.2679	0.292	0.1645	0.2463	0.5687	0	0.3347	0.3454	0.0721	0.0908	1.1401	0.0639	0.3303	0.9032	0.2183	0.4475	0.125	0.5064	0.0624	0.3021	1.1683	0.3653	0.751	0.1359	0.0747	0.9197	1.6956	0.1439	0.0952	0.0716	0.5433	0.2073	0.263	0	0.146	0.23	0.8742	0.574	0.944	0.5001	0.5823
SNHG12	0.9047	1.2352	3.8428	1.8167	2.0338	4.0502	2.7415	2.4656	4.1597	2.6387	4.287	1.7217	6.5953	3.3123	2.1434	6.6915	0.9509	1.8225	10.3487	1.4366	3.6733	3.6259	2.7145	7.211	2.5657	2.2866	1.3731	0.5505	1.9031	3.3817	3.0748	3.8877	0.3357	10.3627	4.2947	1.7997	0.6414	1.8883	1.4547	0.942	2.6589	0.7987	1.7168	2.9399	9.2824	3.2099	7.6237	1.4109	9.6564
AC074117.1	1.6822	0.9685	3.3369	1.4949	2.6461	2.7939	1.3199	1.6945	1.99	1.8774	2.3822	0.9072	1.704	1.6071	1.3321	2.5444	0.7296	1.8535	1.4092	1.3531	2.3814	2.5374	1.9491	1.329	1.1708	1.8292	0.7591	0.3677	1.4496	1.2725	2.0316	1.7815	0.7554	1.5119	1.4434	1.2531	1.3188	1.3146	1.7552	2.7179	1.4775	2.0566	1.6817	3.3455	2.7468	1.1825	4.5965	1.3737	5.0318
AL033527.2	0	0	0	0.1108	0	0.0712	0.1124	0.1165	0.0477	0	0.0879	0	0	0.0882	0	0	0	0.0485	0	0.0683	0.0441	0	0.0778	0	0	0.116	0.0666	0.0269	0	0.0781	0	0.1089	0	0.0546	0.0412	0	0	0.0383	0.0363	0	0	0	0	0.0819	0.4671	0	0.3783	0	0.1778
AL121899.1	0.725	0.4907	0.0784	0.7886	1.0486	1.2471	0	0.7655	0.7315	0.1139	0.8342	0.9609	0.0951	0.4828	0.1959	0.539	0.9287	0.1063	5.7373	0.5986	0	5.9196	1.6183	0.4489	0.5853	4.7416	0.2919	0.2946	0	0.5985	0.1953	0.4771	0	0.1196	0.7216	0.2526	0	1.5927	0.3974	0.3235	1.1541	0.4457	0.3417	0.6281	0	0	0.0921	0.0976	0.0974
AL358472.2	0.1396	0.1575	0.332	0.6773	0.5591	0.4802	1.0902	0.4421	0.7645	0.8772	0.6671	0.296	0.6589	0.3346	0.9804	0.7783	0.8127	0.4501	0.9761	0.6339	0.9302	0.6919	0.6559	0.4033	0.5071	0.4564	0.1967	0.363	0.6581	0.4939	0.2632	0.5511	0.5722	0.1842	0.2779	0.4863	0.8577	0.581	1.1018	0.436	0.4444	0.2002	0.5922	1.1056	0.5252	0.8191	0.9571	0.8264	0.5248
AC010618.2	0	0.0971	0.1861	0.072	0.2872	0.185	0	0	0.6202	0.1352	0.3047	0.1141	0	0.2292	0.2325	0.3199	0.1002	0.3784	1.267	0.0888	0.4588	0.2509	0.2022	0.1776	0.0868	0.7035	0	0.0699	0.2029	0	0	0.3775	0	0.2839	0.4283	0.0999	0	0	0.283	0	0.274	0.0882	0	0.3195	0.1349	0.5316	0.9835	0.1158	0.6933
AC132192.2	0.1726	0.3115	0.1493	0.1733	0.1152	0.4452	0.0586	0	0.4477	0.1084	0.3665	0.4117	0.4073	0.1839	0.3263	0.9621	0.0402	0.2023	1.0162	0.2493	0.46	0.6542	0.2027	0.2137	0.1741	0.524	0.139	0.1402	0.0814	0.1221	0.4649	0.2271	0.2081	0.3416	0.1718	0.2405	0.2121	0.2793	0.3027	0.1155	0.3296	0.2122	0.0813	0.299	0.974	0.5863	1.2271	0.0464	1.4366
AL035461.2	1.1331	0.9374	1.2253	0.5689	0.5043	2.1116	0.6414	0.5317	1.5245	1.1869	0.7355	1.0012	0.5944	0.4025	0.7143	0.702	0.1759	0.4429	3.7538	0.5458	0.5035	0.4406	0.5325	1.3254	0.8386	0.4411	0.4563	0.2456	0.8014	0.1782	0.2035	0.9943	0.4554	0.9969	0.376	0.6141	0.2321	0.4367	0.911	0.5899	0.6414	0.4644	0.6232	0.9349	0.7107	2.4499	1.343	1.2198	2.7388
ARRDC1-AS1	2.4565	4.2954	3.3083	3.4568	3.8886	3.8055	6.6362	3.2814	6.7441	4.3158	3.8445	4.6766	6.9409	3.8968	6.5915	4.0885	2.0025	4.6809	6.6172	3.5383	6.4297	6.6752	4.1193	3.4803	3.358	6.69	4.0917	2.8131	5.5017	2.5944	5.5502	3.2333	4.1335	7.4417	3.1676	3.1513	5.1631	3.9636	6.0229	3.762	3.4722	2.8833	4.2109	4.9198	5.235	6.6218	4.9629	3.3205	4.5432
SPINT1-AS1	6.5892	9.4427	5.5964	7.6451	9.2065	10.7165	23.7069	8.2643	7.5526	9.5874	10.3494	5.0389	34.9001	9.2344	13.9396	6.4131	14.8821	6.275	33.0444	12.7288	25.0396	23.3847	12.1238	9.0014	3.0629	20.3726	7.5903	15.0589	26.0598	8.2144	14.7181	11.9842	3.313	6.9041	7.7115	8.2373	0.4908	9.863	2.5919	12.4388	8.1715	7.4641	12.5752	11.9412	6.1616	2.1216	8.0329	5.9325	5.1052
AL117332.1	0.508	1.0086	0.835	0.306	0.9948	1.1797	1.5182	1.0012	0.4687	1.4686	0.6115	0.9696	2.0785	0.7037	1.1529	0.3777	0.1893	0.5957	2.3187	0.7131	1.4626	1.7777	0.5252	0.5453	0.9433	0.6645	0.2864	0.3303	1.6767	0.3835	1.4233	1.2035	0.343	1.9442	0.4551	0.8496	0.874	1.5037	0.5792	1.2241	0.3019	0.583	0.6705	0.8048	0.5098	1.1925	0.3097	0.9297	0.6003
AL355488.1	0.0694	0.0783	0.2403	0.8251	0.4018	0.3434	0.4009	0.5621	2.4025	0.8074	0.3811	0.5154	0.5646	0.6105	0.6942	0.8777	0.1132	0.8347	1.8149	0.172	0.3888	1.3568	0.6527	0.2724	0.3925	0.3731	0.2936	0.1242	0.7204	0.3931	0.131	0.5484	0.1005	1.1685	0.7431	0.1613	0.1067	0.546	0.8984	0.0775	0.2653	0.0427	0.1309	1.3752	1.2196	0.6649	2.2576	0.6541	1.1377
AP003721.3	0.8552	2.0949	0.1057	2.0444	2.1749	4.4133	1.9915	3.6118	3.0995	1.0749	3.6333	0.9068	3.3325	1.8226	2.1124	2.1799	1.9349	4.1546	0.7195	4.6406	2.8661	1.1401	3.6745	1.1096	0.6904	2.3971	0.9839	1.8269	2.765	2.075	3.2914	1.072	0.825	0.6449	2.3105	1.3622	2.5524	1.6951	3.0003	2.6169	1.9709	2.6039	3.5706	2.1774	0.4598	1.3585	1.117	1.8412	0.525
AC090023.2	0	0	0.032	0	0	0	0	0.0521	0.0427	0	0	0	0	0	0.12	0	0	0	0	0	0	0	0	0	0	0	0	0	0.0349	0	0.0798	0.0974	0	0	0	0.0344	0	0	0	0	0	0	0	0	0	0.5487	0.1128	0	0.159
AC113143.1	0	0	0.2844	0	0	0.2828	0.2233	0	0	0	0.2328	0	0.1725	0.1752	0.1776	0.2444	0	0	1.6942	0	0	0.1917	0	0.1357	0	0	0.1324	0	0.31	0	0	0.577	0	0.6508	0.1636	0	0	0	0.1442	0	0	0	0	0	0	0.2031	0.835	0.177	0.3532
AL359921.1	0	0.1808	0	0.067	0.1783	0	0.1361	0.282	0.5775	0.1259	0	0	0	0	0	0.4468	0	0	0	0.1654	0	0.4673	0.2824	0.0827	0.0809	0.0936	0	0	0.2834	0	0.3238	0.0879	0	0	0.6979	0.0931	0	0.1853	0.1757	0	0.1701	0.0821	0.0944	0.2975	0.1256	0.1237	0	0	0.3228
LINC00630	0.1511	0.1519	0.0784	0.1213	0.1959	0.1967	0.2169	0.2673	0.2688	0.3526	0.2048	0.0686	0.1721	0.092	0.2052	0.2118	0.185	0.2126	0.0699	0.1461	0.3314	0.292	0.2515	0.1425	0.1707	0.3629	0.1529	0.1235	0.1994	0.2932	0.4326	0.1439	0.1166	0.0342	0.2878	0.1644	0.1644	0.2236	0.2574	0.2119	0.2748	0.1628	0.2401	0.2991	0.1354	0.3573	0.4341	0.3485	0.204
AC027682.4	0.0418	0.0754	0.0723	0.2797	0.1488	0.1078	0	0.1177	0.5783	0.0525	0.1184	0.0443	0.3069	0.0445	0.2258	0	0.1168	0.147	0.4307	0.0345	0.2674	0.2437	0	0.0345	0	0.1952	0.0337	0.0543	0.0788	0.0394	0.045	0.0733	0.0806	0.2758	0.0832	0.0388	0.0514	0.1933	0.0733	0	0.0355	0.1028	0.0394	0.0828	0.2097	0.0516	0.2972	0.09	0.2245
AC018809.2	0.6859	1.2148	0.4926	1.2649	1.4055	1.3358	1.6527	1.5487	2.2686	2.3751	1.4113	1.2076	1.9417	0.924	1.6924	0.7698	0.8079	1.4721	0.7051	1.0474	1.7251	1.238	1.7639	0.6946	1.6091	1.826	1.8554	0.7068	2.0504	0.8548	1.1297	1.1697	1.5606	0.9907	1.1852	0.938	2.2109	1.1613	2.4746	1.4208	2.022	1.1034	1.9645	1.6915	0.9254	1.1193	0.7758	1.1285	0.5422
[truncated: 206 more columns]
